# Supplementary material for: Identification of virus epitopes and reactive T-cell receptors from memory T cells without peptide synthesis
Source: Commun Biol. 2024 Nov 4;7:1432. doi: 10.1038/s42003-024-07048-x (PMC11535475; doi:10.1038/s42003-024-07048-x)
Supplement: Supplementary file 3 — supplementary Data 1 [file 42003_2024_7048_MOESM3_ESM.xlsx]

## Sheet: Sheet1
Peptide	core	icore	EL-score	EL_Rank	BA-score	BA_Rank	Ave	NB	HLA	Shared_Viruses	Peptide_Group
MESLVPGF	MES-LVPGF	MESLVPGF	0	41.5	0.0235	63.4519	0	0	A1101	1	Unique
ESLVPGFN	ESLVPGFN-	ESLVPGFN	0	53.75	0.0218	67.2191	0	0	A1101	1	Unique
SLVPGFNE	SLV-PGFNE	SLVPGFNE	0	37.3333	0.0324	47.696	0	0	A1101	1	Unique
LVPGFNEK	LV-PGFNEK	LVPGFNEK	0.0182	4.078	0.2109	5.3916	0.0182	0	A1101	1	Unique
VPGFNEKT	VPGFNEKT-	VPGFNEKT	0	85	0.0086	95.1864	0	0	A1101	1	Unique
PGFNEKTH	PGF-NEKTH	PGFNEKTH	0	67.5	0.0064	96.4264	0	0	A1101	1	Unique
GFNEKTHV	GFNEK-THV	GFNEKTHV	0	62.5	0.0126	88.0906	0	0	A1101	1	Unique
FNEKTHVQ	FN-EKTHVQ	FNEKTHVQ	0	55	0.0119	89.4787	0	0	A1101	1	Unique
NEKTHVQL	NEK-THVQL	NEKTHVQL	0	51.25	0.0107	91.7485	0	0	A1101	2	Share=2
EKTHVQLS	EKTHVQLS-	EKTHVQLS	0	90	0.0056	96.8542	0	0	A1101	2	Share=2
KTHVQLSL	KTH-VQLSL	KTHVQLSL	0.0004	15.2857	0.0581	24.6392	0.0004	0	A1101	2	Share=2
THVQLSLP	THVQLSLP-	THVQLSLP	0	70	0.0187	74.1444	0	0	A1101	2	Share=2
HVQLSLPV	HVQLSLPV-	HVQLSLPV	0	39	0.0445	33.5585	0	0	A1101	2	Share=2
VQLSLPVL	VQLSLPVL-	VQLSLPVL	0	34.25	0.0313	49.2553	0	0	A1101	2	Share=2
QLSLPVLQ	QLS-LPVLQ	QLSLPVLQ	0.0001	26.6	0.0385	39.6259	0.0001	0	A1101	2	Share=2
LSLPVLQV	LSL-PVLQV	LSLPVLQV	0.0002	20.96	0.0418	36.1203	0.0002	0	A1101	2	Share=2
SLPVLQVR	SL-PVLQVR	SLPVLQVR	0.0032	7.7965	0.0958	13.6689	0.0032	0	A1101	2	Share=2
LPVLQVRD	LPVLQVRD-	LPVLQVRD	0	100	0.0084	95.2756	0	0	A1101	2	Share=2
PVLQVRDV	PVLQVRDV-	PVLQVRDV	0	90	0.0088	95.0808	0	0	A1101	2	Share=2
VLQVRDVL	VLQVRDVL-	VLQVRDVL	0	62.5	0.0197	71.7511	0	0	A1101	2	Share=2
LQVRDVLV	LQV-RDVLV	LQVRDVLV	0	70	0.0156	81.3767	0	0	A1101	2	Share=2
QVRDVLVR	QVRDVLV-R	QVRDVLVR	0.004	7.2221	0.0942	13.9211	0.004	0	A1101	2	Share=2
VRDVLVRG	VRDVLVRG-	VRDVLVRG	0	85	0.0103	92.5367	0	0	A1101	2	Share=2
RDVLVRGF	RDV-LVRGF	RDVLVRGF	0.0001	30.6667	0.0224	65.7958	0.0001	0	A1101	2	Share=2
DVLVRGFG	DVLVRGFG-	DVLVRGFG	0	90	0.0123	88.6978	0	0	A1101	2	Share=2
VLVRGFGD	VLVRGFGD-	VLVRGFGD	0	100	0.0108	91.6105	0	0	A1101	2	Share=2
LVRGFGDS	LVRGFGDS-	LVRGFGDS	0	70	0.015	82.637	0	0	A1101	2	Share=2
VRGFGDSV	#NAME?	VRGFGDSV	0	85	0.0116	90.2006	0	0	A1101	2	Share=2
RGFGDSVE	RGFGDSVE-	RGFGDSVE	0	53.75	0.0162	79.9977	0	0	A1101	2	Share=2
GFGDSVEE	GFGDSVEE-	GFGDSVEE	0	85	0.0095	93.8714	0	0	A1101	2	Share=2
FGDSVEEV	FGD-SVEEV	FGDSVEEV	0	58.3333	0.014	84.8676	0	0	A1101	1	Unique
GDSVEEVL	GDS-VEEVL	GDSVEEVL	0	75	0.0088	95.05	0	0	A1101	1	Unique
DSVEEVLS	DSVEEVLS-	DSVEEVLS	0	65	0.011	91.2684	0	0	A1101	1	Unique
SVEEVLSE	SVEEVLSE-	SVEEVLSE	0	33.75	0.0249	60.7781	0	0	A1101	1	Unique
VEEVLSEA	VE-EVLSEA	VEEVLSEA	0	75	0.0109	91.3615	0	0	A1101	1	Unique
EEVLSEAR	EEVLS-EAR	EEVLSEAR	0	39	0.0191	73.1646	0	0	A1101	1	Unique
EVLSEARQ	EVLSEARQ-	EVLSEARQ	0	67.5	0.011	91.177	0	0	A1101	1	Unique
VLSEARQH	VLS-EARQH	VLSEARQH	0.0001	24.6923	0.024	62.5525	0.0001	0	A1101	1	Unique
LSEARQHL	LSE-ARQHL	LSEARQHL	0	43	0.0209	69.0905	0	0	A1101	1	Unique
SEARQHLK	SEA-RQHLK	SEARQHLK	0.0012	10.8873	0.0951	13.769	0.0012	0	A1101	1	Unique
EARQHLKD	EARQ-HLKD	EARQHLKD	0	90	0.0053	97.0271	0	0	A1101	1	Unique
ARQHLKDG	ARQHLKDG-	ARQHLKDG	0	90	0.006	96.6566	0	0	A1101	1	Unique
RQHLKDGT	RQHLKDGT-	RQHLKDGT	0	90	0.0081	95.4339	0	0	A1101	1	Unique
QHLKDGTC	QHLKDGTC-	QHLKDGTC	0	90	0.0069	96.1379	0	0	A1101	1	Unique
HLKDGTCG	HLKDGTCG-	HLKDGTCG	0	85	0.0089	94.9355	0	0	A1101	1	Unique
LKDGTCGL	#NAME?	LKDGTCGL	0	90	0.0091	94.5808	0	0	A1101	1	Unique
KDGTCGLV	K-DGTCGLV	KDGTCGLV	0	90	0.0138	85.2816	0	0	A1101	1	Unique
DGTCGLVE	DGTCGLVE-	DGTCGLVE	0	90	0.0087	95.1044	0	0	A1101	1	Unique
GTCGLVEV	GTC-GLVEV	GTCGLVEV	0.0001	28.5714	0.0424	35.499	0.0001	0	A1101	1	Unique
TCGLVEVE	TC-GLVEVE	TCGLVEVE	0	85	0.0112	90.8492	0	0	A1101	1	Unique
CGLVEVEK	CGL-VEVEK	CGLVEVEK	0.0002	20.36	0.067	20.6908	0.0002	0	A1101	1	Unique
GLVEVEKG	GLVEVEKG-	GLVEVEKG	0	90	0.0057	96.8137	0	0	A1101	1	Unique
LVEVEKGV	LVE-VEKGV	LVEVEKGV	0	85	0.0093	94.2547	0	0	A1101	1	Unique
VEVEKGVL	VEVEKGV-L	VEVEKGVL	0	70	0.0092	94.3891	0	0	A1101	1	Unique
EVEKGVLP	EVEKGVLP-	EVEKGVLP	0	51.25	0.0153	81.9178	0	0	A1101	1	Unique
VEKGVLPQ	VEKGV-LPQ	VEKGVLPQ	0	46	0.0173	77.3636	0	0	A1101	1	Unique
EKGVLPQL	#NAME?	EKGVLPQL	0	65	0.0075	95.7719	0	0	A1101	2	Share=2
KGVLPQLE	KGV-LPQLE	KGVLPQLE	0	44	0.0178	76.3568	0	0	A1101	2	Share=2
GVLPQLEQ	GVL-PQLEQ	GVLPQLEQ	0.0002	18.5	0.0389	39.1054	0.0002	0	A1101	2	Share=2
VLPQLEQP	VLP-QLEQP	VLPQLEQP	0	70	0.0109	91.3454	0	0	A1101	2	Share=2
LPQLEQPY	LPQ-LEQPY	LPQLEQPY	0	41.5	0.0247	61.0247	0	0	A1101	2	Share=2
PQLEQPYV	#NAME?	PQLEQPYV	0	75	0.0116	90.1666	0	0	A1101	2	Share=2
QLEQPYVF	QLE-QPYVF	QLEQPYVF	0	40	0.0207	69.4665	0	0	A1101	2	Share=2
LEQPYVFI	LEQ-PYVFI	LEQPYVFI	0	70	0.0191	73.2419	0	0	A1101	2	Share=2
EQPYVFIK	EQ-PYVFIK	EQPYVFIK	0.0011	11.0075	0.0977	13.3544	0.0011	0	A1101	2	Share=2
QPYVFIKR	QPY-VFIKR	QPYVFIKR	0.0006	13.3857	0.0529	27.5021	0.0006	0	A1101	2	Share=2
PYVFIKRS	PYVFIKRS-	PYVFIKRS	0	90	0.0078	95.6388	0	0	A1101	2	Share=2
YVFIKRSD	YVFIKRSD-	YVFIKRSD	0	70	0.0174	77.2659	0	0	A1101	2	Share=2
VFIKRSDA	VFIKRSDA-	VFIKRSDA	0	75	0.0156	81.2032	0	0	A1101	2	Share=2
FIKRSDAR	FIKRSD-AR	FIKRSDAR	0.0002	21.9	0.0473	31.2857	0.0002	0	A1101	1	Unique
IKRSDART	IKRSDART-	IKRSDART	0	100	0.0044	97.5317	0	0	A1101	1	Unique
KRSDARTA	KRS-DARTA	KRSDARTA	0	62.5	0.01	92.9631	0	0	A1101	1	Unique
RSDARTAP	RSDARTAP-	RSDARTAP	0.0001	31.8	0.04	37.9594	0.0001	0	A1101	1	Unique
SDARTAPH	SDA-RTAPH	SDARTAPH	0.0001	30.8333	0.0339	45.4299	0.0001	0	A1101	1	Unique
DARTAPHG	DARTAPHG-	DARTAPHG	0	90	0.0063	96.4741	0	0	A1101	1	Unique
ARTAPHGH	ART-APHGH	ARTAPHGH	0	39	0.0126	88.0994	0	0	A1101	1	Unique
RTAPHGHV	RTAPHGHV-	RTAPHGHV	0.0005	14.6961	0.0572	25.0585	0.0005	0	A1101	1	Unique
TAPHGHVM	TAP-HGHVM	TAPHGHVM	0.0001	28.5714	0.0215	67.6913	0.0001	0	A1101	1	Unique
APHGHVMV	APH-GHVMV	APHGHVMV	0	39	0.0198	71.7042	0	0	A1101	1	Unique
PHGHVMVE	PHG-HVMVE	PHGHVMVE	0	85	0.0091	94.6686	0	0	A1101	1	Unique
HGHVMVEL	HGH-VMVEL	HGHVMVEL	0	48	0.0218	67.0529	0	0	A1101	1	Unique
GHVMVELV	GHVMVELV-	GHVMVELV	0	85	0.0167	78.7182	0	0	A1101	1	Unique
HVMVELVA	HVM-VELVA	HVMVELVA	0.0001	32.75	0.0401	37.81	0.0001	0	A1101	1	Unique
VMVELVAE	VMV-ELVAE	VMVELVAE	0	67.5	0.0205	70.0867	0	0	A1101	1	Unique
MVELVAEL	MV-ELVAEL	MVELVAEL	0	46	0.0341	45.2871	0	0	A1101	1	Unique
VELVAELE	VELVAELE-	VELVAELE	0	90	0.0116	90.129	0	0	A1101	1	Unique
ELVAELEG	ELVAELEG-	ELVAELEG	0	100	0.0076	95.7253	0	0	A1101	1	Unique
LVAELEGI	LVAE-LEGI	LVAELEGI	0	60	0.018	75.7227	0	0	A1101	1	Unique
VAELEGIQ	VAELEGIQ-	VAELEGIQ	0	58.3333	0.012	89.3665	0	0	A1101	1	Unique
AELEGIQY	AELEGI-QY	AELEGIQY	0.0001	23.0667	0.0213	68.2313	0.0001	0	A1101	1	Unique
ELEGIQYG	ELEGIQYG-	ELEGIQYG	0	90	0.0089	95.0067	0	0	A1101	1	Unique
LEGIQYGR	#NAME?	LEGIQYGR	0	34.75	0.0318	48.6094	0	0	A1101	1	Unique
EGIQYGRS	EGIQYGRS-	EGIQYGRS	0	90	0.007	96.0677	0	0	A1101	1	Unique
GIQYGRSG	GIQYGRSG-	GIQYGRSG	0	85	0.0103	92.526	0	0	A1101	2	Share=2
IQYGRSGE	IQYGRSGE-	IQYGRSGE	0	67.5	0.0142	84.3836	0	0	A1101	1	Unique
QYGRSGET	QYGRSGET-	QYGRSGET	0	75	0.0093	94.3336	0	0	A1101	1	Unique
YGRSGETL	YGRSGETL-	YGRSGETL	0	58.3333	0.0147	83.3311	0	0	A1101	1	Unique
GRSGETLG	GRSGETLG-	GRSGETLG	0	90	0.0068	96.176	0	0	A1101	1	Unique
RSGETLGV	RSGE-TLGV	RSGETLGV	0	40	0.0312	49.5347	0	0	A1101	1	Unique
SGETLGVL	SGETLGVL-	SGETLGVL	0	62.5	0.0172	77.6045	0	0	A1101	1	Unique
GETLGVLV	GET-LGVLV	GETLGVLV	0	67.5	0.0147	83.3813	0	0	A1101	1	Unique
ETLGVLVP	ETLGVLVP-	ETLGVLVP	0.0001	32.25	0.0368	41.6113	0.0001	0	A1101	1	Unique
TLGVLVPH	#NAME?	TLGVLVPH	0.0002	19.2258	0.0643	21.7741	0.0002	0	A1101	2	Share=2
LGVLVPHV	LGVLVPHV-	LGVLVPHV	0	65	0.018	75.9045	0	0	A1101	2	Share=2
GVLVPHVG	GVLVPHVG-	GVLVPHVG	0	44	0.0233	63.9127	0	0	A1101	2	Share=2
VLVPHVGE	VLV-PHVGE	VLVPHVGE	0	58.3333	0.0198	71.5893	0	0	A1101	2	Share=2
LVPHVGEI	LV-PHVGEI	LVPHVGEI	0	60	0.0192	73.0075	0	0	A1101	1	Unique
VPHVGEIP	VPHVGEIP-	VPHVGEIP	0	70	0.0129	87.3537	0	0	A1101	1	Unique
PHVGEIPV	#NAME?	PHVGEIPV	0	90	0.0106	91.89	0	0	A1101	1	Unique
HVGEIPVA	HVGEIPVA-	HVGEIPVA	0	40.5	0.0185	74.6343	0	0	A1101	1	Unique
VGEIPVAY	VG-EIPVAY	VGEIPVAY	0.0003	17.48	0.0379	40.3651	0.0003	0	A1101	1	Unique
GEIPVAYR	GEIPV-AYR	GEIPVAYR	0.0005	14.0882	0.0582	24.5564	0.0005	0	A1101	1	Unique
EIPVAYRK	EI-PVAYRK	EIPVAYRK	0.0026	8.3067	0.107	12.0117	0.0026	0	A1101	1	Unique
IPVAYRKV	IPVAY-RKV	IPVAYRKV	0	62.5	0.0163	79.7545	0	0	A1101	1	Unique
PVAYRKVL	PVAYRK-VL	PVAYRKVL	0	85	0.0104	92.3934	0	0	A1101	1	Unique
VAYRKVLL	VAY-RKVLL	VAYRKVLL	0.0003	17.04	0.0544	26.6275	0.0003	0	A1101	1	Unique
AYRKVLLR	A-YRKVLLR	AYRKVLLR	0.0018	9.3945	0.1177	10.7899	0.0018	0	A1101	1	Unique
YRKVLLRK	Y-RKVLLRK	YRKVLLRK	0.0004	15.5195	0.061	23.2136	0.0004	0	A1101	1	Unique
RKVLLRKN	RKVLLRKN-	RKVLLRKN	0	90	0.0067	96.2142	0	0	A1101	1	Unique
KVLLRKNG	KVLLRKNG-	KVLLRKNG	0	58.3333	0.0169	78.3795	0	0	A1101	1	Unique
VLLRKNGN	VLLRKNGN-	VLLRKNGN	0	90	0.0095	93.9287	0	0	A1101	2	Share=2
LLRKNGNK	LLRKNG-NK	LLRKNGNK	0.0004	16.3226	0.0694	19.8224	0.0004	0	A1101	2	Share=2
LRKNGNKG	#NAME?	LRKNGNKG	0	100	0.005	97.1966	0	0	A1101	2	Share=2
RKNGNKGA	RKN-GNKGA	RKNGNKGA	0	90	0.0054	96.9558	0	0	A1101	2	Share=2
KNGNKGAG	KNGNKGAG-	KNGNKGAG	0	90	0.0062	96.5454	0	0	A1101	2	Share=2
NGNKGAGG	NGNKGAGG-	NGNKGAGG	0	100	0.0049	97.2595	0	0	A1101	2	Share=2
GNKGAGGH	GNKGAG-GH	GNKGAGGH	0	70	0.0081	95.4614	0	0	A1101	2	Share=2
NKGAGGHS	NKGAGGHS-	NKGAGGHS	0	90	0.0036	97.9539	0	0	A1101	2	Share=2
KGAGGHSY	KGA-GGHSY	KGAGGHSY	0.0008	12.1742	0.0413	36.5917	0.0008	0	A1101	2	Share=2
GAGGHSYG	GAGGHSYG-	GAGGHSYG	0	85	0.011	91.1949	0	0	A1101	2	Share=2
AGGHSYGA	AG-GHSYGA	AGGHSYGA	0	75	0.0144	83.9977	0	0	A1101	1	Unique
GGHSYGAD	GGHSYGAD-	GGHSYGAD	0	100	0.0057	96.8166	0	0	A1101	1	Unique
GHSYGADL	GHS-YGADL	GHSYGADL	0	75	0.0122	88.8319	0	0	A1101	1	Unique
HSYGADLK	HSY-GADLK	HSYGADLK	0.0323	3.1842	0.2815	3.589	0.0323	0	A1101	1	Unique
SYGADLKS	SYG-ADLKS	SYGADLKS	0	70	0.0141	84.8105	0	0	A1101	1	Unique
YGADLKSF	YGA-DLKSF	YGADLKSF	0	51.25	0.0148	83.1438	0	0	A1101	1	Unique
GADLKSFD	GADLKSFD-	GADLKSFD	0	90	0.0125	88.1456	0	0	A1101	1	Unique
ADLKSFDL	ADL-KSFDL	ADLKSFDL	0	67.5	0.0182	75.4545	0	0	A1101	1	Unique
DLKSFDLG	DLKSFDLG-	DLKSFDLG	0	90	0.0094	94.1562	0	0	A1101	1	Unique
LKSFDLGD	LKSFDLGD-	LKSFDLGD	0	100	0.0049	97.2275	0	0	A1101	1	Unique
KSFDLGDE	KSFDLGDE-	KSFDLGDE	0	39.5	0.0266	57.4202	0	0	A1101	1	Unique
SFDLGDEL	SFD-LGDEL	SFDLGDEL	0	38	0.0246	61.3116	0	0	A1101	1	Unique
FDLGDELG	FDLGDELG-	FDLGDELG	0	100	0.0067	96.2552	0	0	A1101	1	Unique
DLGDELGT	DLGDELGT-	DLGDELGT	0	100	0.0047	97.37	0	0	A1101	2	Share=2
LGDELGTD	LGDELGTD-	LGDELGTD	0	100	0.0057	96.8132	0	0	A1101	2	Share=2
GDELGTDP	GDE-LGTDP	GDELGTDP	0	100	0.005	97.2202	0	0	A1101	2	Share=2
DELGTDPY	DELGT-DPY	DELGTDPY	0	48	0.0156	81.226	0	0	A1101	1	Unique
ELGTDPYE	ELGTDPYE-	ELGTDPYE	0	90	0.0077	95.6641	0	0	A1101	1	Unique
LGTDPYED	LGTDPYED-	LGTDPYED	0	100	0.0059	96.7144	0	0	A1101	1	Unique
GTDPYEDF	GTD-PYEDF	GTDPYEDF	0.0001	29.5	0.029	53.2322	0.0001	0	A1101	1	Unique
TDPYEDFQ	#NAME?	TDPYEDFQ	0	85	0.0125	88.3392	0	0	A1101	1	Unique
DPYEDFQE	DPYEDFQE-	DPYEDFQE	0	67.5	0.0075	95.7663	0	0	A1101	1	Unique
PYEDFQEN	PYEDFQEN-	PYEDFQEN	0	100	0.0059	96.6768	0	0	A1101	1	Unique
YEDFQENW	YED-FQENW	YEDFQENW	0	40	0.0159	80.6142	0	0	A1101	1	Unique
EDFQENWN	EDFQENWN-	EDFQENWN	0	70	0.0089	94.9266	0	0	A1101	1	Unique
DFQENWNT	DFQENWNT-	DFQENWNT	0	85	0.0105	92.0781	0	0	A1101	1	Unique
FQENWNTK	FQE-NWNTK	FQENWNTK	0.001	11.5925	0.0946	13.8459	0.001	0	A1101	1	Unique
QENWNTKH	QENWNT-KH	QENWNTKH	0	53.75	0.0099	93.1494	0	0	A1101	1	Unique
ENWNTKHS	ENWNTKHS-	ENWNTKHS	0	67.5	0.0077	95.691	0	0	A1101	1	Unique
NWNTKHSS	NWN-TKHSS	NWNTKHSS	0	85	0.0086	95.1841	0	0	A1101	1	Unique
WNTKHSSG	WNTKHSSG-	WNTKHSSG	0	100	0.0071	95.9925	0	0	A1101	1	Unique
NTKHSSGV	NT-KHSSGV	NTKHSSGV	0	55	0.0158	80.8881	0	0	A1101	1	Unique
TKHSSGVT	TKHSSGVT-	TKHSSGVT	0	85	0.0074	95.8213	0	0	A1101	1	Unique
KHSSGVTR	K-HSSGVTR	KHSSGVTR	0.0006	13.7071	0.0555	25.9851	0.0006	0	A1101	1	Unique
HSSGVTRE	HSSGVTRE-	HSSGVTRE	0.0001	32.75	0.022	66.6266	0.0001	0	A1101	1	Unique
SSGVTREL	SSG-VTREL	SSGVTREL	0	33.5	0.028	54.9403	0	0	A1101	1	Unique
SGVTRELM	SGV-TRELM	SGVTRELM	0	51.25	0.0224	65.8439	0	0	A1101	1	Unique
GVTRELMR	GVTRE-LMR	GVTRELMR	0.0008	12.3652	0.0781	17.26	0.0008	0	A1101	1	Unique
VTRELMRE	VTRELMRE-	VTRELMRE	0	34.75	0.0263	58.1403	0	0	A1101	1	Unique
TRELMREL	TR-ELMREL	TRELMREL	0	56.6667	0.0162	79.9205	0	0	A1101	1	Unique
RELMRELN	RELMRELN-	RELMRELN	0	85	0.0116	90.1164	0	0	A1101	1	Unique
ELMRELNG	ELMRELNG-	ELMRELNG	0	90	0.0104	92.4059	0	0	A1101	1	Unique
LMRELNGG	LMRELNGG-	LMRELNGG	0	90	0.01	93.0133	0	0	A1101	1	Unique
MESLVPGFN	MESLVPGFN	MESLVPGFN	0	70	0.0307	50.3682	0	0	A1101	1	Unique
ESLVPGFNE	ESLVPGFNE	ESLVPGFNE	0.0004	16.2419	0.0535	27.1204	0.0004	0	A1101	1	Unique
SLVPGFNEK	SLVPGFNEK	SLVPGFNEK	0.8485	0.0674	0.6983	0.1582	0.8485	1	A1101	1	Unique
LVPGFNEKT	LVPGFNEKT	LVPGFNEKT	0	41	0.0241	62.2959	0	0	A1101	1	Unique
VPGFNEKTH	VPGFNEKTH	VPGFNEKTH	0	36	0.0155	81.5685	0	0	A1101	1	Unique
PGFNEKTHV	PGFNEKTHV	PGFNEKTHV	0	67.5	0.0118	89.857	0	0	A1101	1	Unique
GFNEKTHVQ	GFNEKTHVQ	GFNEKTHVQ	0.0003	18.2368	0.0359	42.7645	0.0003	0	A1101	1	Unique
FNEKTHVQL	FNEKTHVQL	FNEKTHVQL	0	35.6667	0.021	68.8413	0	0	A1101	1	Unique
NEKTHVQLS	NEKTHVQLS	NEKTHVQLS	0	50	0.0142	84.4886	0	0	A1101	2	Share=2
EKTHVQLSL	EKTHVQLSL	EKTHVQLSL	0.0001	27.375	0.0191	73.338	0.0001	0	A1101	2	Share=2
KTHVQLSLP	KTHVQLSLP	KTHVQLSLP	0.0004	15.5714	0.0674	20.5371	0.0004	0	A1101	2	Share=2
THVQLSLPV	THVQLSLPV	THVQLSLPV	0	34	0.0525	27.7392	0	0	A1101	2	Share=2
HVQLSLPVL	HVQLSLPVL	HVQLSLPVL	0.0005	14.8039	0.0655	21.2945	0.0005	0	A1101	2	Share=2
VQLSLPVLQ	VQLSLPVLQ	VQLSLPVLQ	0.0032	7.742	0.1134	11.2578	0.0032	0	A1101	2	Share=2
QLSLPVLQV	QLSLPVLQV	QLSLPVLQV	0.0017	9.566	0.0798	16.8468	0.0017	0	A1101	2	Share=2
LSLPVLQVR	LSLPVLQVR	LSLPVLQVR	0.1314	1.499	0.3136	3.0119	0.1314	1	A1101	2	Share=2
SLPVLQVRD	SLPVLQVRD	SLPVLQVRD	0	70	0.0191	73.2279	0	0	A1101	2	Share=2
LPVLQVRDV	LPVLQVRDV	LPVLQVRDV	0	58.3333	0.0169	78.275	0	0	A1101	2	Share=2
PVLQVRDVL	PVLQVRDVL	PVLQVRDVL	0	58.3333	0.0216	67.4814	0	0	A1101	2	Share=2
VLQVRDVLV	VLQVRDVLV	VLQVRDVLV	0	34.5	0.0438	34.1299	0	0	A1101	2	Share=2
LQVRDVLVR	LQVRDVLVR	LQVRDVLVR	0.0091	5.3452	0.1798	6.5813	0.0091	0	A1101	2	Share=2
QVRDVLVRG	QVRDVLVRG	QVRDVLVRG	0.0001	24.4615	0.0354	43.4948	0.0001	0	A1101	2	Share=2
VRDVLVRGF	VRDVLVRGF	VRDVLVRGF	0.0003	18.3684	0.0265	57.6039	0.0003	0	A1101	2	Share=2
RDVLVRGFG	RDVLVRGFG	RDVLVRGFG	0	70	0.0298	51.8445	0	0	A1101	2	Share=2
DVLVRGFGD	DVLVRGFGD	DVLVRGFGD	0	90	0.0128	87.5583	0	0	A1101	2	Share=2
VLVRGFGDS	VLVRGFGDS	VLVRGFGDS	0	85	0.022	66.7796	0	0	A1101	2	Share=2
LVRGFGDSV	LVRGFGDSV	LVRGFGDSV	0.0001	29.3333	0.0437	34.2178	0.0001	0	A1101	2	Share=2
VRGFGDSVE	VRGFGDSVE	VRGFGDSVE	0	85	0.0096	93.7549	0	0	A1101	2	Share=2
RGFGDSVEE	RGFGDSVEE	RGFGDSVEE	0.0002	20.2	0.0391	38.9838	0.0002	0	A1101	2	Share=2
GFGDSVEEV	GFGDSVEEV	GFGDSVEEV	0	34.75	0.0264	57.9529	0	0	A1101	1	Unique
FGDSVEEVL	FGDSVEEVL	FGDSVEEVL	0	35	0.0221	66.408	0	0	A1101	1	Unique
GDSVEEVLS	GDSVEEVLS	GDSVEEVLS	0	62.5	0.0135	85.9547	0	0	A1101	1	Unique
DSVEEVLSE	DSVEEVLSE	DSVEEVLSE	0.0001	23.7333	0.0244	61.8149	0.0001	0	A1101	1	Unique
SVEEVLSEA	SVEEVLSEA	SVEEVLSEA	0.0012	10.9352	0.075	18.0521	0.0012	0	A1101	1	Unique
VEEVLSEAR	VEEVLSEAR	VEEVLSEAR	0.0005	14.8333	0.0475	31.1719	0.0005	0	A1101	1	Unique
EEVLSEARQ	EEVLSEARQ	EEVLSEARQ	0	51.25	0.0115	90.4138	0	0	A1101	1	Unique
EVLSEARQH	EVLSEARQH	EVLSEARQH	0.0022	8.7787	0.0436	34.3579	0.0022	0	A1101	1	Unique
VLSEARQHL	VLSEARQHL	VLSEARQHL	0.0003	17	0.0418	36.0917	0.0003	0	A1101	1	Unique
LSEARQHLK	LSEARQHLK	LSEARQHLK	0.2279	0.9842	0.5001	1.0087	0.2279	1	A1101	1	Unique
SEARQHLKD	SEARQHLKD	SEARQHLKD	0	62.5	0.0154	81.8105	0	0	A1101	1	Unique
EARQHLKDG	EARQHLKDG	EARQHLKDG	0	90	0.0069	96.1306	0	0	A1101	1	Unique
ARQHLKDGT	ARQHLKDGT	ARQHLKDGT	0	67.5	0.0111	90.9853	0	0	A1101	1	Unique
RQHLKDGTC	RQHLKDGTC	RQHLKDGTC	0	60	0.0158	80.879	0	0	A1101	1	Unique
QHLKDGTCG	QHLKDGTCG	QHLKDGTCG	0	90	0.0097	93.6456	0	0	A1101	1	Unique
HLKDGTCGL	HLKDGTCGL	HLKDGTCGL	0.0001	26.5	0.0289	53.3822	0.0001	0	A1101	1	Unique
LKDGTCGLV	LKDGTCGLV	LKDGTCGLV	0	85	0.0137	85.5499	0	0	A1101	1	Unique
KDGTCGLVE	KDGTCGLVE	KDGTCGLVE	0	65	0.0162	79.8841	0	0	A1101	1	Unique
DGTCGLVEV	DGTCGLVEV	DGTCGLVEV	0	70	0.0215	67.7744	0	0	A1101	1	Unique
GTCGLVEVE	GTCGLVEVE	GTCGLVEVE	0.0004	15.1169	0.069	19.9804	0.0004	0	A1101	1	Unique
TCGLVEVEK	TCGLVEVEK	TCGLVEVEK	0.0071	5.8915	0.1358	9.1658	0.0071	0	A1101	1	Unique
CGLVEVEKG	CGLVEVEKG	CGLVEVEKG	0	100	0.012	89.3115	0	0	A1101	1	Unique
GLVEVEKGV	GLVEVEKGV	GLVEVEKGV	0	46	0.0158	80.7146	0	0	A1101	1	Unique
LVEVEKGVL	LVEVEKGVL	LVEVEKGVL	0	60	0.0189	73.7295	0	0	A1101	1	Unique
VEVEKGVLP	VEVEKGVLP	VEVEKGVLP	0	43	0.0143	84.3379	0	0	A1101	1	Unique
EVEKGVLPQ	EVEKGVLPQ	EVEKGVLPQ	0.0008	12.3146	0.0575	24.9146	0.0008	0	A1101	1	Unique
VEKGVLPQL	VEKGVLPQL	VEKGVLPQL	0.0002	18.5789	0.0241	62.3727	0.0002	0	A1101	1	Unique
EKGVLPQLE	EKGVLPQLE	EKGVLPQLE	0	67.5	0.0062	96.5033	0	0	A1101	2	Share=2
KGVLPQLEQ	KGVLPQLEQ	KGVLPQLEQ	0.0008	12.2247	0.0624	22.5642	0.0008	0	A1101	2	Share=2
GVLPQLEQP	GVLPQLEQP	GVLPQLEQP	0.0005	14.1373	0.0335	46.057	0.0005	0	A1101	2	Share=2
VLPQLEQPY	VLPQLEQPY	VLPQLEQPY	0.0064	6.0866	0.1216	10.3897	0.0064	0	A1101	2	Share=2
LPQLEQPYV	LPQLEQPYV	LPQLEQPYV	0.0001	31.4	0.0346	44.571	0.0001	0	A1101	2	Share=2
PQLEQPYVF	PQLEQPYVF	PQLEQPYVF	0.0001	28.7143	0.021	68.8085	0.0001	0	A1101	2	Share=2
QLEQPYVFI	QLEQPYVFI	QLEQPYVFI	0.0002	20.68	0.0508	28.8232	0.0002	0	A1101	2	Share=2
LEQPYVFIK	LEQPYVFIK	LEQPYVFIK	0.0104	5.092	0.2065	5.5287	0.0104	0	A1101	2	Share=2
EQPYVFIKR	EQPYVFIKR	EQPYVFIKR	0.0289	3.3527	0.1537	7.9497	0.0289	0	A1101	2	Share=2
QPYVFIKRS	QPYVFIKRS	QPYVFIKRS	0	36	0.0235	63.5226	0	0	A1101	2	Share=2
PYVFIKRSD	PYVFIKRSD	PYVFIKRSD	0	100	0.0071	96.0116	0	0	A1101	2	Share=2
YVFIKRSDA	YVFIKRSDA	YVFIKRSDA	0.0001	28.1429	0.0515	28.3595	0.0001	0	A1101	2	Share=2
VFIKRSDAR	VFIKRSDAR	VFIKRSDAR	0.0015	9.954	0.1275	9.8273	0.0015	0	A1101	1	Unique
FIKRSDART	FIKRSDART	FIKRSDART	0	70	0.015	82.5434	0	0	A1101	1	Unique
IKRSDARTA	IKRSDARTA	IKRSDARTA	0	67.5	0.0084	95.2812	0	0	A1101	1	Unique
KRSDARTAP	KRSDARTAP	KRSDARTAP	0	33.5	0.0153	81.9064	0	0	A1101	1	Unique
RSDARTAPH	RSDARTAPH	RSDARTAPH	0.0399	2.8927	0.2647	3.9518	0.0399	0	A1101	1	Unique
SDARTAPHG	SDARTAPHG	SDARTAPHG	0	67.5	0.0165	79.2841	0	0	A1101	1	Unique
DARTAPHGH	DARTAPHGH	DARTAPHGH	0.0001	23.8667	0.0159	80.4977	0.0001	0	A1101	1	Unique
ARTAPHGHV	ARTAPHGHV	ARTAPHGHV	0	35.3333	0.0213	68.1417	0	0	A1101	1	Unique
RTAPHGHVM	RTAPHGHVM	RTAPHGHVM	0.0458	2.7288	0.1885	6.2211	0.0458	0	A1101	1	Unique
TAPHGHVMV	TAPHGHVMV	TAPHGHVMV	0.0001	27.25	0.0368	41.6739	0.0001	0	A1101	1	Unique
APHGHVMVE	APHGHVMVE	APHGHVMVE	0.0001	22.7222	0.0311	49.5735	0.0001	0	A1101	1	Unique
PHGHVMVEL	PHGHVMVEL	PHGHVMVEL	0	60	0.0161	80.2511	0	0	A1101	1	Unique
HGHVMVELV	HGHVMVELV	HGHVMVELV	0	46	0.0323	47.7812	0	0	A1101	1	Unique
GHVMVELVA	GHVMVELVA	GHVMVELVA	0	56.6667	0.0244	61.6411	0	0	A1101	1	Unique
HVMVELVAE	HVMVELVAE	HVMVELVAE	0.0007	12.9494	0.0963	13.5898	0.0007	0	A1101	1	Unique
VMVELVAEL	VMVELVAEL	VMVELVAEL	0.0001	26.5	0.0539	26.878	0.0001	0	A1101	1	Unique
MVELVAELE	MVELVAELE	MVELVAELE	0.0001	22.1111	0.07	19.6308	0.0001	0	A1101	1	Unique
VELVAELEG	VELVAELEG	VELVAELEG	0	90	0.0129	87.3823	0	0	A1101	1	Unique
ELVAELEGI	ELVAELEGI	ELVAELEGI	0	49	0.0238	62.9163	0	0	A1101	1	Unique
LVAELEGIQ	LVAELEGIQ	LVAELEGIQ	0.0001	24.3846	0.0413	36.6282	0.0001	0	A1101	1	Unique
VAELEGIQY	VAELEGIQY	VAELEGIQY	0.0022	8.736	0.0761	17.7745	0.0022	0	A1101	1	Unique
AELEGIQYG	AELEGIQYG	AELEGIQYG	0	41	0.0219	66.8693	0	0	A1101	1	Unique
ELEGIQYGR	ELEGIQYGR	ELEGIQYGR	0.0064	6.098	0.1189	10.6622	0.0064	0	A1101	1	Unique
LEGIQYGRS	LEGIQYGRS	LEGIQYGRS	0	90	0.0089	95.0163	0	0	A1101	1	Unique
EGIQYGRSG	EGIQYGRSG	EGIQYGRSG	0	90	0.009	94.7904	0	0	A1101	1	Unique
GIQYGRSGE	GIQYGRSGE	GIQYGRSGE	0	48	0.0252	60.0323	0	0	A1101	1	Unique
IQYGRSGET	IQYGRSGET	IQYGRSGET	0	45	0.0254	59.7253	0	0	A1101	1	Unique
QYGRSGETL	QYGRSGETL	QYGRSGETL	0	34.5	0.0241	62.3363	0	0	A1101	1	Unique
YGRSGETLG	YGRSGETLG	YGRSGETLG	0	65	0.0171	77.8659	0	0	A1101	1	Unique
GRSGETLGV	GRSGETLGV	GRSGETLGV	0.0001	28.2857	0.0242	62.0958	0.0001	0	A1101	1	Unique
RSGETLGVL	RSGETLGVL	RSGETLGVL	0.0002	19.6774	0.051	28.6948	0.0002	0	A1101	1	Unique
SGETLGVLV	SGETLGVLV	SGETLGVLV	0.0001	32.75	0.0371	41.3032	0.0001	0	A1101	1	Unique
GETLGVLVP	GETLGVLVP	GETLGVLVP	0	55	0.0144	83.9178	0	0	A1101	1	Unique
ETLGVLVPH	ETLGVLVPH	ETLGVLVPH	0.0369	2.9758	0.2286	4.8759	0.0369	0	A1101	1	Unique
TLGVLVPHV	TLGVLVPHV	TLGVLVPHV	0.0001	29	0.0492	29.9492	0.0001	0	A1101	2	Share=2
LGVLVPHVG	LGVLVPHVG	LGVLVPHVG	0	70	0.0186	74.3788	0	0	A1101	2	Share=2
GVLVPHVGE	GVLVPHVGE	GVLVPHVGE	0.0013	10.4732	0.0807	16.6551	0.0013	0	A1101	2	Share=2
VLVPHVGEI	VLVPHVGEI	VLVPHVGEI	0.0001	22.2778	0.0487	30.3187	0.0001	0	A1101	1	Unique
LVPHVGEIP	LVPHVGEIP	LVPHVGEIP	0	47	0.017	78.1159	0	0	A1101	1	Unique
VPHVGEIPV	VPHVGEIPV	VPHVGEIPV	0	37.3333	0.0335	45.9757	0	0	A1101	1	Unique
PHVGEIPVA	PHVGEIPVA	PHVGEIPVA	0	70	0.01	93.033	0	0	A1101	1	Unique
HVGEIPVAY	HVGEIPVAY	HVGEIPVAY	0.2734	0.8526	0.2877	3.4636	0.2734	1	A1101	1	Unique
VGEIPVAYR	VGEIPVAYR	VGEIPVAYR	0.0225	3.7504	0.2298	4.8419	0.0225	0	A1101	1	Unique
GEIPVAYRK	GEIPVAYRK	GEIPVAYRK	0.0535	2.5135	0.214	5.2973	0.0535	0	A1101	1	Unique
EIPVAYRKV	EIPVAYRKV	EIPVAYRKV	0	36.5	0.0263	58.1236	0	0	A1101	1	Unique
IPVAYRKVL	IPVAYRKVL	IPVAYRKVL	0	48	0.0223	66.1172	0	0	A1101	1	Unique
PVAYRKVLL	PVAYRKVLL	PVAYRKVLL	0	41.5	0.0276	55.6218	0	0	A1101	1	Unique
VAYRKVLLR	VAYRKVLLR	VAYRKVLLR	0.4974	0.3807	0.5733	0.5751	0.4974	1	A1101	1	Unique
AYRKVLLRK	AYRKVLLRK	AYRKVLLRK	0.0344	3.0819	0.2609	4.0383	0.0344	0	A1101	1	Unique
YRKVLLRKN	YRKVLLRKN	YRKVLLRKN	0	85	0.0103	92.5761	0	0	A1101	1	Unique
RKVLLRKNG	RKVLLRKNG	RKVLLRKNG	0	67.5	0.0117	90.0233	0	0	A1101	1	Unique
KVLLRKNGN	KVLLRKNGN	KVLLRKNGN	0	35.3333	0.033	46.7393	0	0	A1101	1	Unique
VLLRKNGNK	VLLRKNGNK	VLLRKNGNK	0.0603	2.3918	0.3745	2.1815	0.0603	0	A1101	2	Share=2
LLRKNGNKG	LLRKNGNKG	LLRKNGNKG	0	75	0.0138	85.4421	0	0	A1101	2	Share=2
LRKNGNKGA	LRKNGNKGA	LRKNGNKGA	0	75	0.0077	95.6736	0	0	A1101	2	Share=2
RKNGNKGAG	RKNGNKGAG	RKNGNKGAG	0	90	0.007	96.0918	0	0	A1101	2	Share=2
KNGNKGAGG	KNGNKGAGG	KNGNKGAGG	0	90	0.0096	93.789	0	0	A1101	2	Share=2
NGNKGAGGH	NGNKGAGGH	NGNKGAGGH	0	34.5	0.019	73.406	0	0	A1101	2	Share=2
GNKGAGGHS	GNKGAGGHS	GNKGAGGHS	0	75	0.0109	91.3418	0	0	A1101	2	Share=2
NKGAGGHSY	NKGAGGHSY	NKGAGGHSY	0.0003	16.629	0.0265	57.6039	0.0003	0	A1101	2	Share=2
KGAGGHSYG	KGAGGHSYG	KGAGGHSYG	0	52.5	0.0304	50.7535	0	0	A1101	2	Share=2
GAGGHSYGA	GAGGHSYGA	GAGGHSYGA	0.0001	28.5714	0.0402	37.7449	0.0001	0	A1101	1	Unique
AGGHSYGAD	AGGHSYGAD	AGGHSYGAD	0	100	0.0105	92.2304	0	0	A1101	1	Unique
GGHSYGADL	GGHSYGADL	GGHSYGADL	0	62.5	0.0182	75.3295	0	0	A1101	1	Unique
GHSYGADLK	GHSYGADLK	GHSYGADLK	0.0016	9.826	0.1408	8.8031	0.0016	0	A1101	1	Unique
HSYGADLKS	HSYGADLKS	HSYGADLKS	0.0004	15.7792	0.0668	20.7562	0.0004	0	A1101	1	Unique
SYGADLKSF	SYGADLKSF	SYGADLKSF	0.0001	26.8	0.0304	50.8012	0.0001	0	A1101	1	Unique
YGADLKSFD	YGADLKSFD	YGADLKSFD	0	90	0.0155	81.5	0	0	A1101	1	Unique
GADLKSFDL	GADLKSFDL	GADLKSFDL	0.0001	28.7143	0.0401	37.8837	0.0001	0	A1101	1	Unique
ADLKSFDLG	ADLKSFDLG	ADLKSFDLG	0	70	0.0219	66.948	0	0	A1101	1	Unique
DLKSFDLGD	DLKSFDLGD	DLKSFDLGD	0	90	0.0091	94.6166	0	0	A1101	1	Unique
LKSFDLGDE	LKSFDLGDE	LKSFDLGDE	0	100	0.006	96.6133	0	0	A1101	1	Unique
KSFDLGDEL	KSFDLGDEL	KSFDLGDEL	0.0027	8.2607	0.0843	15.8679	0.0027	0	A1101	1	Unique
SFDLGDELG	SFDLGDELG	SFDLGDELG	0	62.5	0.0229	64.8525	0	0	A1101	1	Unique
FDLGDELGT	FDLGDELGT	FDLGDELGT	0	70	0.0122	88.8913	0	0	A1101	1	Unique
DLGDELGTD	DLGDELGTD	DLGDELGTD	0	100	0.0045	97.479	0	0	A1101	2	Share=2
LGDELGTDP	LGDELGTDP	LGDELGTDP	0	70	0.0089	95.0028	0	0	A1101	2	Share=2
GDELGTDPY	GDELGTDPY	GDELGTDPY	0.0002	19.9032	0.0414	36.4684	0.0002	0	A1101	1	Unique
DELGTDPYE	DELGTDPYE	DELGTDPYE	0	60	0.0096	93.7961	0	0	A1101	1	Unique
ELGTDPYED	ELGTDPYED	ELGTDPYED	0	90	0.0065	96.345	0	0	A1101	1	Unique
LGTDPYEDF	LGTDPYEDF	LGTDPYEDF	0	36	0.021	68.9637	0	0	A1101	1	Unique
GTDPYEDFQ	GTDPYEDFQ	GTDPYEDFQ	0.0009	11.717	0.0816	16.4573	0.0009	0	A1101	1	Unique
TDPYEDFQE	TDPYEDFQE	TDPYEDFQE	0	85	0.0083	95.3127	0	0	A1101	1	Unique
DPYEDFQEN	DPYEDFQEN	DPYEDFQEN	0	55	0.0118	89.7206	0	0	A1101	1	Unique
PYEDFQENW	PYEDFQENW	PYEDFQENW	0	41	0.0125	88.1918	0	0	A1101	1	Unique
YEDFQENWN	YEDFQENWN	YEDFQENWN	0	85	0.0118	89.857	0	0	A1101	1	Unique
EDFQENWNT	EDFQENWNT	EDFQENWNT	0	38.5	0.0198	71.5096	0	0	A1101	1	Unique
DFQENWNTK	DFQENWNTK	DFQENWNTK	0.0034	7.5785	0.1151	11.0668	0.0034	0	A1101	1	Unique
FQENWNTKH	FQENWNTKH	FQENWNTKH	0.0005	14.1275	0.0377	40.536	0.0005	0	A1101	1	Unique
QENWNTKHS	QENWNTKHS	QENWNTKHS	0	62.5	0.0128	87.5495	0	0	A1101	1	Unique
ENWNTKHSS	ENWNTKHSS	ENWNTKHSS	0	35.3333	0.0191	73.2396	0	0	A1101	1	Unique
NWNTKHSSG	NWNTKHSSG	NWNTKHSSG	0	85	0.012	89.3885	0	0	A1101	1	Unique
WNTKHSSGV	WNTKHSSGV	WNTKHSSGV	0	70	0.0196	72.0652	0	0	A1101	1	Unique
NTKHSSGVT	NTKHSSGVT	NTKHSSGVT	0	48	0.0221	66.5282	0	0	A1101	1	Unique
TKHSSGVTR	TKHSSGVTR	TKHSSGVTR	0.0028	8.0982	0.0618	22.8149	0.0028	0	A1101	1	Unique
KHSSGVTRE	KHSSGVTRE	KHSSGVTRE	0.0001	31.4	0.0227	65.2645	0.0001	0	A1101	1	Unique
HSSGVTREL	HSSGVTREL	HSSGVTREL	0.0018	9.4383	0.0602	23.5575	0.0018	0	A1101	1	Unique
SSGVTRELM	SSGVTRELM	SSGVTRELM	0.0002	18.6053	0.0632	22.2323	0.0002	0	A1101	1	Unique
SGVTRELMR	SGVTRELMR	SGVTRELMR	0.006	6.2493	0.156	7.8104	0.006	0	A1101	1	Unique
GVTRELMRE	GVTRELMRE	GVTRELMRE	0.0002	21	0.0469	31.6123	0.0002	0	A1101	1	Unique
VTRELMREL	VTRELMREL	VTRELMREL	0.0006	13.6857	0.0565	25.4524	0.0006	0	A1101	1	Unique
TRELMRELN	TRELMRELN	TRELMRELN	0	90	0.014	84.9178	0	0	A1101	1	Unique
RELMRELNG	RELMRELNG	RELMRELNG	0	70	0.0189	73.8092	0	0	A1101	1	Unique
ELMRELNGG	ELMRELNGG	ELMRELNGG	0	85	0.0185	74.6531	0	0	A1101	1	Unique
MESLVPGFNE	MSLVPGFNE	MESLVPGFNE	0.0001	23.7333	0.1003	12.9512	0.0001	0	A1101	1	Unique
ESLVPGFNEK	ESLPGFNEK	ESLVPGFNEK	0.1677	1.2619	0.4624	1.3042	0.1677	1	A1101	1	Unique
SLVPGFNEKT	SLVPGFNEK	SLVPGFNEK	0.0227	3.7318	0.2891	3.4389	0.0227	0	A1101	1	Unique
LVPGFNEKTH	LVPGFNETH	LVPGFNEKTH	0.0008	12.4775	0.0489	30.1437	0.0008	0	A1101	1	Unique
VPGFNEKTHV	VPFNEKTHV	VPGFNEKTHV	0	49	0.0235	63.5833	0	0	A1101	1	Unique
PGFNEKTHVQ	PGFEKTHVQ	PGFNEKTHVQ	0	62.5	0.0164	79.5682	0	0	A1101	1	Unique
GFNEKTHVQL	GFNETHVQL	GFNEKTHVQL	0	36.5	0.0305	50.5898	0	0	A1101	1	Unique
FNEKTHVQLS	FNKTHVQLS	FNEKTHVQLS	0	67.5	0.0194	72.602	0	0	A1101	1	Unique
NEKTHVQLSL	NETHVQLSL	NEKTHVQLSL	0	45	0.0249	60.7094	0	0	A1101	2	Share=2
EKTHVQLSLP	ETHVQLSLP	EKTHVQLSLP	0	60	0.0251	60.3941	0	0	A1101	2	Share=2
KTHVQLSLPV	KTVQLSLPV	KTHVQLSLPV	0.0002	19.6774	0.1423	8.6965	0.0002	0	A1101	2	Share=2
THVQLSLPVL	TVQLSLPVL	THVQLSLPVL	0	38.5	0.0555	25.9973	0	0	A1101	2	Share=2
HVQLSLPVLQ	HVQSLPVLQ	HVQLSLPVLQ	0.0023	8.7093	0.138	8.9999	0.0023	0	A1101	2	Share=2
VQLSLPVLQV	VQLSPVLQV	VQLSLPVLQV	0.0002	19.8387	0.0828	16.1892	0.0002	0	A1101	2	Share=2
QLSLPVLQVR	QSLPVLQVR	QLSLPVLQVR	0.0527	2.5361	0.2753	3.7225	0.0527	0	A1101	2	Share=2
LSLPVLQVRD	LSLPVLQVR	LSLPVLQVR	0.0004	15.3247	0.0938	13.9807	0.0004	0	A1101	2	Share=2
SLPVLQVRDV	SLPVLQVRV	SLPVLQVRDV	0	49	0.0357	43.042	0	0	A1101	2	Share=2
LPVLQVRDVL	LVLQVRDVL	LPVLQVRDVL	0	60	0.0352	43.706	0	0	A1101	2	Share=2
PVLQVRDVLV	PVLQVRVLV	PVLQVRDVLV	0	85	0.0252	60.1677	0	0	A1101	2	Share=2
VLQVRDVLVR	VLQRDVLVR	VLQVRDVLVR	0.0053	6.5176	0.2057	5.5575	0.0053	0	A1101	2	Share=2
LQVRDVLVRG	LQVRDVLVR	LQVRDVLVR	0	35	0.0458	32.4639	0	0	A1101	2	Share=2
QVRDVLVRGF	QVRDVLVRF	QVRDVLVRGF	0.0006	13.7857	0.0636	22.0382	0.0006	0	A1101	2	Share=2
VRDVLVRGFG	VRDVLVRGF	VRDVLVRGF	0	90	0.0222	66.2593	0	0	A1101	2	Share=2
RDVLVRGFGD	RVLVRGFGD	RDVLVRGFGD	0	90	0.0337	45.7776	0	0	A1101	2	Share=2
DVLVRGFGDS	DVLVRGFGS	DVLVRGFGDS	0	100	0.0185	74.6273	0	0	A1101	2	Share=2
VLVRGFGDSV	VVRGFGDSV	VLVRGFGDSV	0	52.5	0.0388	39.2517	0	0	A1101	2	Share=2
LVRGFGDSVE	LVRGFGDSE	LVRGFGDSVE	0	48	0.0326	47.3009	0	0	A1101	2	Share=2
VRGFGDSVEE	VGFGDSVEE	VRGFGDSVEE	0	51.25	0.0225	65.6493	0	0	A1101	2	Share=2
RGFGDSVEEV	RGFGDSVEV	RGFGDSVEEV	0.0001	32.25	0.0387	39.3447	0.0001	0	A1101	1	Unique
GFGDSVEEVL	GFDSVEEVL	GFGDSVEEVL	0	46	0.0251	60.289	0	0	A1101	1	Unique
FGDSVEEVLS	FGDSVEVLS	FGDSVEEVLS	0	62.5	0.0257	59.0943	0	0	A1101	1	Unique
GDSVEEVLSE	GSVEEVLSE	GDSVEEVLSE	0.0001	25.4	0.032	48.19	0.0001	0	A1101	1	Unique
DSVEEVLSEA	DSVEVLSEA	DSVEEVLSEA	0	41	0.0318	48.5551	0	0	A1101	1	Unique
SVEEVLSEAR	SVEEVLSER	SVEEVLSEAR	0.0863	1.9638	0.2968	3.3044	0.0863	1	A1101	1	Unique
VEEVLSEARQ	VEEVLSEAR	VEEVLSEAR	0	67.5	0.0155	81.4566	0	0	A1101	1	Unique
EEVLSEARQH	EVLSEARQH	EEVLSEARQH	0.0001	22.6667	0.0217	67.4005	0.0001	0	A1101	1	Unique
EVLSEARQHL	EVLSEAQHL	EVLSEARQHL	0	34.25	0.0267	57.294	0	0	A1101	1	Unique
VLSEARQHLK	VLSEAQHLK	VLSEARQHLK	0.317	0.736	0.557	0.6624	0.317	1	A1101	1	Unique
LSEARQHLKD	LSEARQHLK	LSEARQHLK	0.0008	12.5787	0.1402	8.8509	0.0008	0	A1101	1	Unique
SEARQHLKDG	SEARQHLKG	SEARQHLKDG	0	90	0.014	84.8653	0	0	A1101	1	Unique
EARQHLKDGT	EARQHLDGT	EARQHLKDGT	0	90	0.0109	91.4959	0	0	A1101	1	Unique
ARQHLKDGTC	ARQHLKDTC	ARQHLKDGTC	0	85	0.0124	88.3568	0	0	A1101	1	Unique
RQHLKDGTCG	RQHLKGTCG	RQHLKDGTCG	0	85	0.0171	77.7705	0	0	A1101	1	Unique
QHLKDGTCGL	QHKDGTCGL	QHLKDGTCGL	0	50	0.028	54.9369	0	0	A1101	1	Unique
HLKDGTCGLV	HLKDGTCLV	HLKDGTCGLV	0	46	0.0339	45.5579	0	0	A1101	1	Unique
LKDGTCGLVE	LKDGTGLVE	LKDGTCGLVE	0	85	0.015	82.6324	0	0	A1101	1	Unique
KDGTCGLVEV	KDGTGLVEV	KDGTCGLVEV	0	65	0.0357	43.0866	0	0	A1101	1	Unique
DGTCGLVEVE	DTCGLVEVE	DGTCGLVEVE	0	56.6667	0.0255	59.497	0	0	A1101	1	Unique
GTCGLVEVEK	GTCGLVVEK	GTCGLVEVEK	0.4712	0.4185	0.6222	0.3574	0.4712	1	A1101	1	Unique
TCGLVEVEKG	TCGLVEVEK	TCGLVEVEK	0	65	0.02	71.0783	0	0	A1101	1	Unique
CGLVEVEKGV	CGLVEVEGV	CGLVEVEKGV	0	85	0.0198	71.5495	0	0	A1101	1	Unique
GLVEVEKGVL	GLVEVEKGL	GLVEVEKGVL	0	70	0.0163	79.6273	0	0	A1101	1	Unique
LVEVEKGVLP	LVVEKGVLP	LVEVEKGVLP	0	44.5	0.0256	59.3226	0	0	A1101	1	Unique
VEVEKGVLPQ	VVEKGVLPQ	VEVEKGVLPQ	0.0003	16.9194	0.073	18.6767	0.0003	0	A1101	1	Unique
EVEKGVLPQL	EVEKGVLQL	EVEKGVLPQL	0.0002	20.96	0.033	46.7336	0.0002	0	A1101	1	Unique
VEKGVLPQLE	VEKGVLPQE	VEKGVLPQLE	0	49	0.0145	83.7831	0	0	A1101	1	Unique
EKGVLPQLEQ	EGVLPQLEQ	EKGVLPQLEQ	0	41.5	0.0239	62.7405	0	0	A1101	2	Share=2
KGVLPQLEQP	KVLPQLEQP	KGVLPQLEQP	0.0001	22.6667	0.0321	48.0995	0.0001	0	A1101	2	Share=2
GVLPQLEQPY	GVLPQLEQY	GVLPQLEQPY	0.0667	2.2821	0.3039	3.1799	0.0667	0	A1101	2	Share=2
VLPQLEQPYV	VLPQLQPYV	VLPQLEQPYV	0	38	0.0477	31.0112	0	0	A1101	2	Share=2
LPQLEQPYVF	LQLEQPYVF	LPQLEQPYVF	0	34.5	0.0383	39.8039	0	0	A1101	2	Share=2
PQLEQPYVFI	PQLEPYVFI	PQLEQPYVFI	0	75	0.0276	55.6923	0	0	A1101	2	Share=2
QLEQPYVFIK	QLEQPYVFK	QLEQPYVFIK	0.1428	1.4202	0.5169	0.8927	0.1428	1	A1101	2	Share=2
LEQPYVFIKR	LQPYVFIKR	LEQPYVFIKR	0.0042	7.0678	0.1588	7.6453	0.0042	0	A1101	2	Share=2
EQPYVFIKRS	EQPYVFIKR	EQPYVFIKR	0.0001	22.3889	0.0429	34.9626	0.0001	0	A1101	2	Share=2
QPYVFIKRSD	QPYFIKRSD	QPYVFIKRSD	0	90	0.0135	86.0427	0	0	A1101	2	Share=2
PYVFIKRSDA	YVFIKRSDA	YVFIKRSDA	0	90	0.0205	70.0914	0	0	A1101	2	Share=2
YVFIKRSDAR	YVFKRSDAR	YVFIKRSDAR	0.0125	4.7334	0.2761	3.7059	0.0125	0	A1101	1	Unique
VFIKRSDART	VFIKRSDAR	VFIKRSDAR	0	58.3333	0.0339	45.5337	0	0	A1101	1	Unique
FIKRSDARTA	FIKSDARTA	FIKRSDARTA	0	65	0.0204	70.2016	0	0	A1101	1	Unique
IKRSDARTAP	IRSDARTAP	IKRSDARTAP	0	75	0.0108	91.6697	0	0	A1101	1	Unique
KRSDARTAPH	KSDARTAPH	KRSDARTAPH	0.002	9.1006	0.1416	8.7509	0.002	0	A1101	1	Unique
RSDARTAPHG	RSDARTAPH	RSDARTAPH	0.0002	20.64	0.0686	20.121	0.0002	0	A1101	1	Unique
SDARTAPHGH	SARTAPHGH	SDARTAPHGH	0.0003	18.1053	0.0371	41.3057	0.0003	0	A1101	1	Unique
DARTAPHGHV	DARTAPHHV	DARTAPHGHV	0	75	0.0174	77.2955	0	0	A1101	1	Unique
ARTAPHGHVM	ATAPHGHVM	ARTAPHGHVM	0.0019	9.1656	0.0842	15.8813	0.0019	0	A1101	1	Unique
RTAPHGHVMV	RTAPHGVMV	RTAPHGHVMV	0.0036	7.4608	0.1285	9.744	0.0036	0	A1101	1	Unique
TAPHGHVMVE	TAHGHVMVE	TAPHGHVMVE	0.0001	32.25	0.0346	44.578	0.0001	0	A1101	1	Unique
APHGHVMVEL	APHGHVVEL	APHGHVMVEL	0.0001	28	0.0399	38.0711	0.0001	0	A1101	1	Unique
PHGHVMVELV	HGHVMVELV	HGHVMVELV	0	100	0.0186	74.4655	0	0	A1101	1	Unique
HGHVMVELVA	HGHMVELVA	HGHVMVELVA	0	62.5	0.0329	46.9558	0	0	A1101	1	Unique
GHVMVELVAE	GVMVELVAE	GHVMVELVAE	0	36.5	0.0559	25.773	0	0	A1101	1	Unique
HVMVELVAEL	HVMELVAEL	HVMVELVAEL	0.0001	23.2	0.0834	16.0489	0.0001	0	A1101	1	Unique
VMVELVAELE	VVELVAELE	VMVELVAELE	0	50	0.0481	30.7559	0	0	A1101	1	Unique
MVELVAELEG	MVLVAELEG	MVELVAELEG	0	85	0.0437	34.2832	0	0	A1101	1	Unique
VELVAELEGI	VLVAELEGI	VELVAELEGI	0	75	0.0255	59.4581	0	0	A1101	1	Unique
ELVAELEGIQ	EVAELEGIQ	ELVAELEGIQ	0	65	0.0197	71.7604	0	0	A1101	1	Unique
LVAELEGIQY	LVAELGIQY	LVAELEGIQY	0.0286	3.3666	0.2403	4.5589	0.0286	0	A1101	1	Unique
VAELEGIQYG	VAELEGIQY	VAELEGIQY	0	52.5	0.0277	55.412	0	0	A1101	1	Unique
AELEGIQYGR	AELEGIQYR	AELEGIQYGR	0.0131	4.6501	0.1749	6.8019	0.0131	0	A1101	1	Unique
ELEGIQYGRS	ELEGIQYGR	ELEGIQYGR	0	55	0.0258	58.9198	0	0	A1101	1	Unique
LEGIQYGRSG	LGIQYGRSG	LEGIQYGRSG	0	100	0.0117	90.0573	0	0	A1101	1	Unique
EGIQYGRSGE	EGIQYGRSE	EGIQYGRSGE	0	67.5	0.0133	86.5398	0	0	A1101	1	Unique
GIQYGRSGET	GIYGRSGET	GIQYGRSGET	0	67.5	0.0205	69.9257	0	0	A1101	1	Unique
IQYGRSGETL	IQYGSGETL	IQYGRSGETL	0.0001	28.8571	0.0369	41.5523	0.0001	0	A1101	1	Unique
QYGRSGETLG	QYRSGETLG	QYGRSGETLG	0	75	0.0187	74.2897	0	0	A1101	1	Unique
YGRSGETLGV	YRSGETLGV	YGRSGETLGV	0	44	0.0313	49.3861	0	0	A1101	1	Unique
GRSGETLGVL	GRSGETLGL	GRSGETLGVL	0	47	0.0288	53.4913	0	0	A1101	1	Unique
RSGETLGVLV	RSGETLVLV	RSGETLGVLV	0.0001	26	0.0676	20.4816	0.0001	0	A1101	1	Unique
SGETLGVLVP	SGETLGVLP	SGETLGVLVP	0	49	0.0226	65.3673	0	0	A1101	1	Unique
GETLGVLVPH	GTLGVLVPH	GETLGVLVPH	0.0282	3.3883	0.2926	3.3773	0.0282	0	A1101	1	Unique
ETLGVLVPHV	ETLGVLVPH	ETLGVLVPH	0.0002	20.96	0.0896	14.8087	0.0002	0	A1101	1	Unique
TLGVLVPHVG	TLVLVPHVG	TLGVLVPHVG	0	90	0.0215	67.8247	0	0	A1101	2	Share=2
LGVLVPHVGE	LVLVPHVGE	LGVLVPHVGE	0	35	0.0521	27.9854	0	0	A1101	2	Share=2
GVLVPHVGEI	GVLPHVGEI	GVLVPHVGEI	0.0001	25.4	0.0593	23.9905	0.0001	0	A1101	1	Unique
VLVPHVGEIP	VVPHVGEIP	VLVPHVGEIP	0	62.5	0.0202	70.6282	0	0	A1101	1	Unique
LVPHVGEIPV	LVPHVGIPV	LVPHVGEIPV	0	52.5	0.0536	27.0626	0	0	A1101	1	Unique
VPHVGEIPVA	VPHGEIPVA	VPHVGEIPVA	0	48	0.0254	59.6566	0	0	A1101	1	Unique
PHVGEIPVAY	HVGEIPVAY	HVGEIPVAY	0.0009	12.0056	0.0801	16.7986	0.0009	0	A1101	1	Unique
HVGEIPVAYR	HVGEIPVYR	HVGEIPVAYR	0.2678	0.8662	0.4365	1.5308	0.2678	1	A1101	1	Unique
VGEIPVAYRK	VGIPVAYRK	VGEIPVAYRK	0.0551	2.4799	0.3807	2.1061	0.0551	0	A1101	1	Unique
GEIPVAYRKV	GEIPVAYRK	GEIPVAYRK	0.0001	22.0556	0.049	30.1109	0.0001	0	A1101	1	Unique
EIPVAYRKVL	EIPVAYRKL	EIPVAYRKVL	0	51.25	0.0228	64.9879	0	0	A1101	1	Unique
IPVAYRKVLL	IVAYRKVLL	IPVAYRKVLL	0	43	0.0481	30.7566	0	0	A1101	1	Unique
PVAYRKVLLR	PVYRKVLLR	PVAYRKVLLR	0.0052	6.5578	0.2595	4.0731	0.0052	0	A1101	1	Unique
VAYRKVLLRK	VAYRKVLLK	VAYRKVLLRK	0.2438	0.9328	0.6104	0.3958	0.2438	1	A1101	1	Unique
AYRKVLLRKN	AYRKVLLRK	AYRKVLLRK	0.0002	20.96	0.0708	19.3774	0.0002	0	A1101	1	Unique
YRKVLLRKNG	YRKVLLRKG	YRKVLLRKNG	0	100	0.0106	91.9635	0	0	A1101	1	Unique
RKVLLRKNGN	RVLLRKNGN	RKVLLRKNGN	0	75	0.0245	61.538	0	0	A1101	1	Unique
KVLLRKNGNK	KVLLKNGNK	KVLLRKNGNK	0.0479	2.6687	0.3681	2.2598	0.0479	0	A1101	1	Unique
VLLRKNGNKG	VLLRKNGNK	VLLRKNGNK	0.0001	29.1667	0.0678	20.3982	0.0001	0	A1101	2	Share=2
LLRKNGNKGA	LLRKNGNKA	LLRKNGNKGA	0	85	0.0141	84.6804	0	0	A1101	2	Share=2
LRKNGNKGAG	LRKNGNKAG	LRKNGNKGAG	0	100	0.0068	96.1558	0	0	A1101	2	Share=2
RKNGNKGAGG	RKNGKGAGG	RKNGNKGAGG	0	90	0.0092	94.3981	0	0	A1101	2	Share=2
KNGNKGAGGH	KGNKGAGGH	KNGNKGAGGH	0	34.5	0.0247	61.1439	0	0	A1101	2	Share=2
NGNKGAGGHS	NNKGAGGHS	NGNKGAGGHS	0	90	0.0107	91.7126	0	0	A1101	2	Share=2
GNKGAGGHSY	GNKGGGHSY	GNKGAGGHSY	0.001	11.4113	0.054	26.8373	0.001	0	A1101	2	Share=2
NKGAGGHSYG	NKGAGGHSY	NKGAGGHSY	0	70	0.0149	82.8516	0	0	A1101	2	Share=2
KGAGGHSYGA	KGAGGHSYA	KGAGGHSYGA	0.0001	28.5714	0.0433	34.6234	0.0001	0	A1101	1	Unique
GAGGHSYGAD	GAGGHSYGA	GAGGHSYGA	0	100	0.0119	89.5864	0	0	A1101	1	Unique
AGGHSYGADL	AGHSYGADL	AGGHSYGADL	0	85	0.0186	74.3272	0	0	A1101	1	Unique
GGHSYGADLK	GGHSYGALK	GGHSYGADLK	0.016	4.3046	0.2849	3.514	0.016	0	A1101	1	Unique
GHSYGADLKS	GSYGADLKS	GHSYGADLKS	0	33	0.0454	32.8683	0	0	A1101	1	Unique
HSYGADLKSF	HSYGADLSF	HSYGADLKSF	0.001	11.483	0.0878	15.1689	0.001	0	A1101	1	Unique
SYGADLKSFD	SYADLKSFD	SYGADLKSFD	0	85	0.0225	65.6296	0	0	A1101	1	Unique
YGADLKSFDL	YGADLKSFL	YGADLKSFDL	0	49	0.0415	36.4517	0	0	A1101	1	Unique
GADLKSFDLG	GADLKSFLG	GADLKSFDLG	0	85	0.0317	48.7496	0	0	A1101	1	Unique
ADLKSFDLGD	ADLKSFLGD	ADLKSFDLGD	0	100	0.016	80.3836	0	0	A1101	1	Unique
DLKSFDLGDE	DLKSFDLGE	DLKSFDLGDE	0	90	0.0113	90.6646	0	0	A1101	1	Unique
LKSFDLGDEL	LSFDLGDEL	LKSFDLGDEL	0	34.75	0.04	37.952	0	0	A1101	1	Unique
KSFDLGDELG	KSFDLGELG	KSFDLGDELG	0	41	0.0429	35.0388	0	0	A1101	1	Unique
SFDLGDELGT	SFDLGELGT	SFDLGDELGT	0	55	0.0273	56.147	0	0	A1101	1	Unique
FDLGDELGTD	FDLGDELTD	FDLGDELGTD	0	100	0.0079	95.5838	0	0	A1101	1	Unique
DLGDELGTDP	DLDELGTDP	DLGDELGTDP	0	90	0.0075	95.7814	0	0	A1101	2	Share=2
LGDELGTDPY	LGDELGTPY	LGDELGTDPY	0.0003	17.62	0.073	18.6834	0.0003	0	A1101	1	Unique
GDELGTDPYE	GELGTDPYE	GDELGTDPYE	0	62.5	0.0146	83.4954	0	0	A1101	1	Unique
DELGTDPYED	DELGTPYED	DELGTDPYED	0	100	0.0069	96.1143	0	0	A1101	1	Unique
ELGTDPYEDF	ELTDPYEDF	ELGTDPYEDF	0	53.75	0.0185	74.6953	0	0	A1101	1	Unique
LGTDPYEDFQ	LTDPYEDFQ	LGTDPYEDFQ	0	33	0.0485	30.4519	0	0	A1101	1	Unique
GTDPYEDFQE	GTDPYEFQE	GTDPYEDFQE	0.0003	17.34	0.057	25.1776	0.0003	0	A1101	1	Unique
TDPYEDFQEN	TPYEDFQEN	TDPYEDFQEN	0	67.5	0.0136	85.9173	0	0	A1101	1	Unique
DPYEDFQENW	DPYEDFQEW	DPYEDFQENW	0.0001	24	0.0212	68.369	0.0001	0	A1101	1	Unique
PYEDFQENWN	PYEDFQENW	PYEDFQENW	0	100	0.0083	95.3587	0	0	A1101	1	Unique
YEDFQENWNT	YEFQENWNT	YEDFQENWNT	0	58.3333	0.025	60.4163	0	0	A1101	1	Unique
EDFQENWNTK	EDFENWNTK	EDFQENWNTK	0.0058	6.3256	0.1172	10.837	0.0058	0	A1101	1	Unique
DFQENWNTKH	DFQEWNTKH	DFQENWNTKH	0	34.5	0.0293	52.6611	0	0	A1101	1	Unique
FQENWNTKHS	FQENWNTHS	FQENWNTKHS	0	75	0.0181	75.5909	0	0	A1101	1	Unique
QENWNTKHSS	QEWNTKHSS	QENWNTKHSS	0	50	0.0204	70.2016	0	0	A1101	1	Unique
ENWNTKHSSG	ENWNTKHSG	ENWNTKHSSG	0	85	0.0125	88.326	0	0	A1101	1	Unique
NWNTKHSSGV	NWNTKHSSV	NWNTKHSSGV	0	85	0.0188	74.0061	0	0	A1101	1	Unique
WNTKHSSGVT	WTKHSSGVT	WNTKHSSGVT	0	90	0.0199	71.4815	0	0	A1101	1	Unique
NTKHSSGVTR	NTHSSGVTR	NTKHSSGVTR	0.0673	2.2724	0.2537	4.2183	0.0673	0	A1101	1	Unique
TKHSSGVTRE	TKHSSGVTR	TKHSSGVTR	0	41	0.0205	69.9606	0	0	A1101	1	Unique
KHSSGVTREL	KSSGVTREL	KHSSGVTREL	0.0002	21.85	0.0495	29.7641	0.0002	0	A1101	1	Unique
HSSGVTRELM	HSSGVTELM	HSSGVTRELM	0.0002	19.2903	0.0648	21.5811	0.0002	0	A1101	1	Unique
SSGVTRELMR	SSVTRELMR	SSGVTRELMR	0.0181	4.0895	0.3142	3.0006	0.0181	0	A1101	1	Unique
SGVTRELMRE	SVTRELMRE	SGVTRELMRE	0	34	0.0496	29.6864	0	0	A1101	1	Unique
GVTRELMREL	GTRELMREL	GVTRELMREL	0	33	0.0433	34.615	0	0	A1101	1	Unique
VTRELMRELN	VTRELRELN	VTRELMRELN	0	60	0.0396	38.3459	0	0	A1101	1	Unique
TRELMRELNG	TRLMRELNG	TRELMRELNG	0	90	0.0162	79.8227	0	0	A1101	1	Unique
RELMRELNGG	RLMRELNGG	RELMRELNGG	0	85	0.029	53.2134	0	0	A1101	1	Unique
MESLVPGFNEK	MLVPGFNEK	MESLVPGFNEK	0.0657	2.2992	0.358	2.3832	0.0657	0	A1101	1	Unique
ESLVPGFNEKT	ESLPGFNEK	ESLVPGFNEK	0.0022	8.7373	0.1134	11.2651	0.0022	0	A1101	1	Unique
SLVPGFNEKTH	SLVPGFNEK	SLVPGFNEK	0.0027	8.2648	0.125	10.0472	0.0027	0	A1101	1	Unique
LVPGFNEKTHV	LVFNEKTHV	LVPGFNEKTHV	0	42.5	0.0283	54.3727	0	0	A1101	1	Unique
VPGFNEKTHVQ	VPNEKTHVQ	VPGFNEKTHVQ	0	35.6667	0.0217	67.3743	0	0	A1101	1	Unique
PGFNEKTHVQL	PGFNEHVQL	PGFNEKTHVQL	0	85	0.0139	85.1606	0	0	A1101	1	Unique
GFNEKTHVQLS	GEKTHVQLS	GFNEKTHVQLS	0	67.5	0.0158	80.79	0	0	A1101	1	Unique
FNEKTHVQLSL	FNEKTQLSL	FNEKTHVQLSL	0	70	0.019	73.5279	0	0	A1101	1	Unique
NEKTHVQLSLP	NTHVQLSLP	NEKTHVQLSLP	0	75	0.0158	80.8585	0	0	A1101	2	Share=2
EKTHVQLSLPV	KTHQLSLPV	KTHVQLSLPV	0	70	0.0448	33.2967	0	0	A1101	2	Share=2
KTHVQLSLPVL	KTHVQLSLL	KTHVQLSLPVL	0.0001	28.8571	0.0573	25.0218	0.0001	0	A1101	2	Share=2
THVQLSLPVLQ	TQLSLPVLQ	THVQLSLPVLQ	0.0001	22.3333	0.0447	33.4236	0.0001	0	A1101	2	Share=2
HVQLSLPVLQV	HVSLPVLQV	HVQLSLPVLQV	0.0001	24.0769	0.0508	28.873	0.0001	0	A1101	2	Share=2
VQLSLPVLQVR	VQLSLPVLR	VQLSLPVLQVR	0.0177	4.1301	0.2009	5.7411	0.0177	0	A1101	2	Share=2
QLSLPVLQVRD	QLSLPVLQR	QLSLPVLQVR	0.0003	17.84	0.0649	21.5068	0.0003	0	A1101	2	Share=2
LSLPVLQVRDV	LSLPVLQVR	LSLPVLQVR	0	35.6667	0.0406	37.333	0	0	A1101	2	Share=2
SLPVLQVRDVL	SVLQVRDVL	SLPVLQVRDVL	0	44.5	0.0356	43.1299	0	0	A1101	2	Share=2
LPVLQVRDVLV	LPQVRDVLV	LPVLQVRDVLV	0	85	0.0205	69.9038	0	0	A1101	2	Share=2
PVLQVRDVLVR	PVLQDVLVR	PVLQVRDVLVR	0.0006	13.7071	0.0849	15.7498	0.0006	0	A1101	2	Share=2
VLQVRDVLVRG	VQVRDVLVR	VLQVRDVLVR	0	39.5	0.043	34.8607	0	0	A1101	2	Share=2
LQVRDVLVRGF	QVRDVLVGF	QVRDVLVRGF	0	49	0.0306	50.5097	0	0	A1101	2	Share=2
QVRDVLVRGFG	QVRDVLVFG	QVRDVLVRGFG	0	58.3333	0.0271	56.6073	0	0	A1101	2	Share=2
VRDVLVRGFGD	VRDVLVRGF	VRDVLVRGF	0	100	0.014	84.9087	0	0	A1101	2	Share=2
RDVLVRGFGDS	RDVLVRGFS	RDVLVRGFGDS	0	90	0.0182	75.2636	0	0	A1101	2	Share=2
DVLVRGFGDSV	DVLGFGDSV	DVLVRGFGDSV	0	67.5	0.0213	68.1854	0	0	A1101	2	Share=2
VLVRGFGDSVE	VLVRGFSVE	VLVRGFGDSVE	0	85	0.0178	76.1864	0	0	A1101	2	Share=2
LVRGFGDSVEE	LVFGDSVEE	LVRGFGDSVEE	0	33.5	0.0346	44.4749	0	0	A1101	2	Share=2
VRGFGDSVEEV	VRGDSVEEV	VRGFGDSVEEV	0	70	0.0176	76.8182	0	0	A1101	1	Unique
RGFGDSVEEVL	RGFGDSVEL	RGFGDSVEEVL	0.0001	31.6	0.0257	59.0924	0.0001	0	A1101	1	Unique
GFGDSVEEVLS	GFGDSVVLS	GFGDSVEEVLS	0	85	0.0167	78.7545	0	0	A1101	1	Unique
FGDSVEEVLSE	FSVEEVLSE	FGDSVEEVLSE	0	47	0.0202	70.6118	0	0	A1101	1	Unique
GDSVEEVLSEA	GVEEVLSEA	GDSVEEVLSEA	0	53.75	0.019	73.4529	0	0	A1101	1	Unique
DSVEEVLSEAR	DSVEEVLSR	DSVEEVLSEAR	0.0014	10.369	0.0904	14.6402	0.0014	0	A1101	1	Unique
SVEEVLSEARQ	SVEEVLSER	SVEEVLSEAR	0.0005	14.3137	0.0652	21.4115	0.0005	0	A1101	1	Unique
VEEVLSEARQH	VVLSEARQH	VEEVLSEARQH	0.0004	16.0645	0.0322	47.8906	0.0004	0	A1101	1	Unique
EEVLSEARQHL	EEVEARQHL	EEVLSEARQHL	0	56.6667	0.0139	85.2618	0	0	A1101	1	Unique
EVLSEARQHLK	EVLSEQHLK	EVLSEARQHLK	0.0899	1.9221	0.3039	3.1805	0.0899	1	A1101	1	Unique
VLSEARQHLKD	VLSEAQHLK	VLSEARQHLK	0.0026	8.3149	0.1719	6.9368	0.0026	0	A1101	1	Unique
LSEARQHLKDG	LSEARQHLK	LSEARQHLK	0	37.6667	0.0451	33.1171	0	0	A1101	1	Unique
SEARQHLKDGT	SEARQHLKT	SEARQHLKDGT	0	70	0.0133	86.377	0	0	A1101	1	Unique
EARQHLKDGTC	EARQHLKTC	EARQHLKDGTC	0	90	0.0081	95.4306	0	0	A1101	1	Unique
ARQHLKDGTCG	ARQHLGTCG	ARQHLKDGTCG	0	85	0.0099	93.2336	0	0	A1101	1	Unique
RQHLKDGTCGL	RQKDGTCGL	RQHLKDGTCGL	0.0001	31.6	0.0295	52.2758	0.0001	0	A1101	1	Unique
QHLKDGTCGLV	QHLKDGTLV	QHLKDGTCGLV	0	85	0.0213	68.1307	0	0	A1101	1	Unique
HLKDGTCGLVE	HLKDGTLVE	HLKDGTCGLVE	0	45	0.0209	69.073	0	0	A1101	1	Unique
LKDGTCGLVEV	LKDGGLVEV	LKDGTCGLVEV	0	90	0.0186	74.5171	0	0	A1101	1	Unique
KDGTCGLVEVE	KTCGLVEVE	KDGTCGLVEVE	0	37	0.0341	45.19	0	0	A1101	1	Unique
DGTCGLVEVEK	GTCGVEVEK	GTCGLVEVEK	0.0073	5.8326	0.2572	4.1316	0.0073	0	A1101	1	Unique
GTCGLVEVEKG	GTCGVEVEK	GTCGLVEVEK	0.0055	6.4427	0.199	5.8104	0.0055	0	A1101	1	Unique
TCGLVEVEKGV	TLVEVEKGV	TCGLVEVEKGV	0	90	0.0122	88.9969	0	0	A1101	1	Unique
CGLVEVEKGVL	CVEVEKGVL	CGLVEVEKGVL	0	90	0.0155	81.4817	0	0	A1101	1	Unique
GLVEVEKGVLP	GLVEKGVLP	GLVEVEKGVLP	0	67.5	0.0134	86.3352	0	0	A1101	1	Unique
LVEVEKGVLPQ	LVEKGVLPQ	LVEVEKGVLPQ	0	34.75	0.0369	41.4705	0	0	A1101	1	Unique
VEVEKGVLPQL	VEKGVLPQL	VEVEKGVLPQL	0	44	0.0195	72.4027	0	0	A1101	1	Unique
EVEKGVLPQLE	EVEKGVLLE	EVEKGVLPQLE	0	45	0.0176	76.7636	0	0	A1101	1	Unique
VEKGVLPQLEQ	VEKGPQLEQ	VEKGVLPQLEQ	0.0001	32	0.0236	63.4458	0.0001	0	A1101	1	Unique
EKGVLPQLEQP	EVLPQLEQP	EKGVLPQLEQP	0	52.5	0.0119	89.6194	0	0	A1101	2	Share=2
KGVLPQLEQPY	KGVLPQLEY	KGVLPQLEQPY	0.0013	10.5944	0.105	12.285	0.0013	0	A1101	2	Share=2
GVLPQLEQPYV	GVLPQLPYV	GVLPQLEQPYV	0.0003	17.16	0.0659	21.106	0.0003	0	A1101	2	Share=2
VLPQLEQPYVF	VQLEQPYVF	VLPQLEQPYVF	0	33	0.0322	47.8921	0	0	A1101	2	Share=2
LPQLEQPYVFI	LPEQPYVFI	LPQLEQPYVFI	0	62.5	0.0292	52.8588	0	0	A1101	2	Share=2
PQLEQPYVFIK	PQLEQPYVK	PQLEQPYVFIK	0.0014	10.3211	0.1854	6.3491	0.0014	0	A1101	2	Share=2
QLEQPYVFIKR	QLEQPFIKR	QLEQPYVFIKR	0.007	5.9183	0.1638	7.3586	0.007	0	A1101	2	Share=2
LEQPYVFIKRS	LEQPVFIKR	LEQPYVFIKR	0.0001	27.25	0.034	45.4178	0.0001	0	A1101	2	Share=2
EQPYVFIKRSD	EQPYVFIKR	EQPYVFIKR	0	50	0.0174	77.2705	0	0	A1101	2	Share=2
QPYVFIKRSDA	QVFIKRSDA	QPYVFIKRSDA	0	75	0.0201	70.9166	0	0	A1101	2	Share=2
PYVFIKRSDAR	YVFKRSDAR	YVFIKRSDAR	0.0001	27.5	0.0796	16.8967	0.0001	0	A1101	1	Unique
YVFIKRSDART	YVFKRSDAR	YVFIKRSDAR	0	33.5	0.0565	25.4269	0	0	A1101	1	Unique
VFIKRSDARTA	VFISDARTA	VFIKRSDARTA	0	67.5	0.0224	65.7586	0	0	A1101	1	Unique
FIKRSDARTAP	FISDARTAP	FIKRSDARTAP	0	70	0.0142	84.5822	0	0	A1101	1	Unique
IKRSDARTAPH	ISDARTAPH	IKRSDARTAPH	0.0004	16.2742	0.0702	19.5634	0.0004	0	A1101	1	Unique
KRSDARTAPHG	KSDARTAPH	KRSDARTAPH	0	41	0.0301	51.3178	0	0	A1101	1	Unique
RSDARTAPHGH	RSDAAPHGH	RSDARTAPHGH	0.0062	6.1876	0.1085	11.8329	0.0062	0	A1101	1	Unique
SDARTAPHGHV	SDAAPHGHV	SDARTAPHGHV	0	55	0.0214	67.9143	0	0	A1101	1	Unique
DARTAPHGHVM	DTAPHGHVM	DARTAPHGHVM	0	34.5	0.0292	52.7924	0	0	A1101	1	Unique
ARTAPHGHVMV	RTAPHGVMV	RTAPHGHVMV	0.0001	29.3333	0.0443	33.6976	0.0001	0	A1101	1	Unique
RTAPHGHVMVE	RTAPHVMVE	RTAPHGHVMVE	0.0017	9.668	0.0947	13.8378	0.0017	0	A1101	1	Unique
TAPHGHVMVEL	TAPHGHVML	TAPHGHVMVEL	0	46	0.0282	54.6522	0	0	A1101	1	Unique
APHGHVMVELV	APHGHVMLV	APHGHVMVELV	0	52.5	0.0238	62.8577	0	0	A1101	1	Unique
PHGHVMVELVA	PHGHVMVEA	PHGHVMVELVA	0	100	0.0144	84.0046	0	0	A1101	1	Unique
HGHVMVELVAE	HVMVELVAE	HGHVMVELVAE	0	55	0.0333	46.3504	0	0	A1101	1	Unique
GHVMVELVAEL	GHVELVAEL	GHVMVELVAEL	0	70	0.0292	52.8486	0	0	A1101	1	Unique
HVMVELVAELE	HVMVELVLE	HVMVELVAELE	0	41.5	0.0482	30.6688	0	0	A1101	1	Unique
VMVELVAELEG	VMVEAELEG	VMVELVAELEG	0	100	0.0177	76.5955	0	0	A1101	1	Unique
MVELVAELEGI	MVELVAELI	MVELVAELEGI	0	70	0.0354	43.4016	0	0	A1101	1	Unique
VELVAELEGIQ	VVAELEGIQ	VELVAELEGIQ	0	56.6667	0.0197	71.8425	0	0	A1101	1	Unique
ELVAELEGIQY	ELVAELIQY	ELVAELEGIQY	0.0003	18.3684	0.0518	28.167	0.0003	0	A1101	1	Unique
LVAELEGIQYG	LVAEEGIQY	LVAELEGIQY	0	35.6667	0.0337	45.7615	0	0	A1101	1	Unique
VAELEGIQYGR	VAEGIQYGR	VAELEGIQYGR	0.002	9.1218	0.1081	11.8809	0.002	0	A1101	1	Unique
AELEGIQYGRS	AELEGIQYR	AELEGIQYGR	0.0002	20.6	0.0358	42.9145	0.0002	0	A1101	1	Unique
ELEGIQYGRSG	ELEGIQYGR	ELEGIQYGR	0	85	0.0123	88.7352	0	0	A1101	1	Unique
LEGIQYGRSGE	LIQYGRSGE	LEGIQYGRSGE	0	90	0.0114	90.4962	0	0	A1101	1	Unique
EGIQYGRSGET	EQYGRSGET	EGIQYGRSGET	0	90	0.0096	93.7836	0	0	A1101	1	Unique
GIQYGRSGETL	GIQRSGETL	GIQYGRSGETL	0	52.5	0.0219	66.8299	0	0	A1101	1	Unique
IQYGRSGETLG	IQYGRSTLG	IQYGRSGETLG	0	67.5	0.0201	70.9353	0	0	A1101	1	Unique
QYGRSGETLGV	QYSGETLGV	QYGRSGETLGV	0	47	0.0257	59.2502	0	0	A1101	1	Unique
YGRSGETLGVL	YGRSGETLL	YGRSGETLGVL	0	67.5	0.0211	68.6729	0	0	A1101	1	Unique
GRSGETLGVLV	GRSGETLLV	GRSGETLGVLV	0	50	0.0268	57.1492	0	0	A1101	1	Unique
RSGETLGVLVP	RSGEGVLVP	RSGETLGVLVP	0	44	0.0276	55.7368	0	0	A1101	1	Unique
SGETLGVLVPH	STLGVLVPH	SGETLGVLVPH	0.0166	4.2452	0.2333	4.7472	0.0166	0	A1101	1	Unique
GETLGVLVPHV	GTLGVLVPH	GETLGVLVPH	0	34.5	0.0521	27.9799	0	0	A1101	1	Unique
ETLGVLVPHVG	ETLGVLVPH	ETLGVLVPH	0	58.3333	0.0309	49.9871	0	0	A1101	1	Unique
TLGVLVPHVGE	TVLVPHVGE	TLGVLVPHVGE	0	38	0.035	43.9619	0	0	A1101	2	Share=2
LGVLVPHVGEI	LLVPHVGEI	LGVLVPHVGEI	0	85	0.0232	64.1815	0	0	A1101	1	Unique
GVLVPHVGEIP	GVLVPHVIP	GVLVPHVGEIP	0	49	0.0212	68.3669	0	0	A1101	1	Unique
VLVPHVGEIPV	VLVPHVIPV	VLVPHVGEIPV	0	51.25	0.0417	36.1953	0	0	A1101	1	Unique
LVPHVGEIPVA	LVPGEIPVA	LVPHVGEIPVA	0	58.3333	0.0233	63.9511	0	0	A1101	1	Unique
VPHVGEIPVAY	VVGEIPVAY	VPHVGEIPVAY	0.0043	6.9892	0.1065	12.0729	0.0043	0	A1101	1	Unique
PHVGEIPVAYR	HVGEPVAYR	HVGEIPVAYR	0.0017	9.564	0.1278	9.7991	0.0017	0	A1101	1	Unique
HVGEIPVAYRK	HVIPVAYRK	HVGEIPVAYRK	0.4337	0.4799	0.4934	1.0608	0.4337	1	A1101	1	Unique
VGEIPVAYRKV	VGIPVAYRK	VGEIPVAYRK	0.0001	22.8889	0.0694	19.844	0.0001	0	A1101	1	Unique
GEIPVAYRKVL	GEIPVAYRL	GEIPVAYRKVL	0	36.5	0.0243	61.8856	0	0	A1101	1	Unique
EIPVAYRKVLL	EIPVAYRKL	EIPVAYRKVLL	0	55	0.0249	60.671	0	0	A1101	1	Unique
IPVAYRKVLLR	IAYRKVLLR	IPVAYRKVLLR	0.0071	5.8898	0.237	4.6493	0.0071	0	A1101	1	Unique
PVAYRKVLLRK	PVAKVLLRK	PVAYRKVLLRK	0.0101	5.1546	0.2858	3.4967	0.0101	0	A1101	1	Unique
VAYRKVLLRKN	VAYRKVLLK	VAYRKVLLRK	0.0016	9.806	0.1926	6.0573	0.0016	0	A1101	1	Unique
AYRKVLLRKNG	AYRKVLLRK	AYRKVLLRK	0	50	0.0315	49.0339	0	0	A1101	1	Unique
YRKVLLRKNGN	YVLLRKNGN	YRKVLLRKNGN	0	100	0.0106	91.9581	0	0	A1101	1	Unique
RKVLLRKNGNK	RLLRKNGNK	RKVLLRKNGNK	0.0038	7.3351	0.1721	6.9305	0.0038	0	A1101	1	Unique
KVLLRKNGNKG	KVLLKNGNK	KVLLRKNGNK	0.0001	23.4667	0.0714	19.1763	0.0001	0	A1101	1	Unique
VLLRKNGNKGA	VLLRKNGNK	VLLRKNGNK	0	65	0.0243	62.019	0	0	A1101	2	Share=2
LLRKNGNKGAG	LLRKNGNKG	LLRKNGNKGAG	0	100	0.0086	95.1841	0	0	A1101	2	Share=2
LRKNGNKGAGG	LRKNGGAGG	LRKNGNKGAGG	0	90	0.0052	97.0736	0	0	A1101	2	Share=2
RKNGNKGAGGH	RGNKGAGGH	RKNGNKGAGGH	0	42.5	0.0156	81.2808	0	0	A1101	2	Share=2
KNGNKGAGGHS	KNKGAGGHS	KNGNKGAGGHS	0	90	0.0087	95.1055	0	0	A1101	2	Share=2
NGNKGAGGHSY	NGNAGGHSY	NGNKGAGGHSY	0.0001	24.2308	0.0299	51.6979	0.0001	0	A1101	2	Share=2
GNKGAGGHSYG	GNKGGGHSY	GNKGAGGHSY	0	53.75	0.0134	86.1637	0	0	A1101	2	Share=2
NKGAGGHSYGA	NKGAGGHSY	NKGAGGHSY	0	75	0.0161	80.1142	0	0	A1101	1	Unique
KGAGGHSYGAD	KGAGGHSYA	KGAGGHSYGA	0	90	0.0132	86.718	0	0	A1101	1	Unique
GAGGHSYGADL	GAGGHSYGL	GAGGHSYGADL	0	70	0.0155	81.4909	0	0	A1101	1	Unique
AGGHSYGADLK	AGSYGADLK	AGGHSYGADLK	0.0041	7.1044	0.1658	7.2507	0.0041	0	A1101	1	Unique
GGHSYGADLKS	GSYGADLKS	GGHSYGADLKS	0	35.6667	0.0387	39.3605	0	0	A1101	1	Unique
GHSYGADLKSF	HSYGADLSF	HSYGADLKSF	0	44.5	0.0303	51.0621	0	0	A1101	1	Unique
HSYGADLKSFD	HSYGADLSF	HSYGADLKSF	0	51.25	0.0277	55.5345	0	0	A1101	1	Unique
SYGADLKSFDL	SYDLKSFDL	SYGADLKSFDL	0	50	0.0363	42.3303	0	0	A1101	1	Unique
YGADLKSFDLG	YGADLKSFG	YGADLKSFDLG	0	90	0.0176	76.7795	0	0	A1101	1	Unique
GADLKSFDLGD	GADSFDLGD	GADLKSFDLGD	0	100	0.012	89.4303	0	0	A1101	1	Unique
ADLKSFDLGDE	ADLKSFDLE	ADLKSFDLGDE	0	90	0.0105	92.191	0	0	A1101	1	Unique
DLKSFDLGDEL	DSFDLGDEL	DLKSFDLGDEL	0	50	0.0216	67.6279	0	0	A1101	1	Unique
LKSFDLGDELG	LSFDLGDEL	LKSFDLGDEL	0	90	0.0168	78.4386	0	0	A1101	1	Unique
KSFDLGDELGT	KSFDLGLGT	KSFDLGDELGT	0.0001	22.7222	0.047	31.5432	0.0001	0	A1101	1	Unique
SFDLGDELGTD	SFDDELGTD	SFDLGDELGTD	0	100	0.0114	90.5607	0	0	A1101	1	Unique
FDLGDELGTDP	FDLGDELGP	FDLGDELGTDP	0	90	0.0066	96.3125	0	0	A1101	1	Unique
DLGDELGTDPY	DLGDGTDPY	DLGDELGTDPY	0.0001	29.6667	0.0349	44.0822	0.0001	0	A1101	1	Unique
LGDELGTDPYE	LGDELGTYE	LGDELGTDPYE	0	65	0.0198	71.587	0	0	A1101	1	Unique
GDELGTDPYED	GDELGTDPY	GDELGTDPY	0	100	0.0057	96.825	0	0	A1101	1	Unique
DELGTDPYEDF	DELGTDPYF	DELGTDPYEDF	0	49	0.0113	90.6467	0	0	A1101	1	Unique
ELGTDPYEDFQ	ETDPYEDFQ	ELGTDPYEDFQ	0	45	0.0227	65.1465	0	0	A1101	1	Unique
LGTDPYEDFQE	LGTDPYFQE	LGTDPYEDFQE	0	67.5	0.017	78.2045	0	0	A1101	1	Unique
GTDPYEDFQEN	GTYEDFQEN	GTDPYEDFQEN	0	50	0.0245	61.5158	0	0	A1101	1	Unique
TDPYEDFQENW	TYEDFQENW	TDPYEDFQENW	0	37	0.0166	78.9932	0	0	A1101	1	Unique
DPYEDFQENWN	DPYEDQENW	DPYEDFQENW	0	65	0.0107	91.8094	0	0	A1101	1	Unique
PYEDFQENWNT	PYEDFNWNT	PYEDFQENWNT	0	90	0.0123	88.634	0	0	A1101	1	Unique
YEDFQENWNTK	YEDFNWNTK	YEDFQENWNTK	0.007	5.9007	0.1313	9.5126	0.007	0	A1101	1	Unique
EDFQENWNTKH	EDFENWNTK	EDFQENWNTK	0.0001	26.9	0.0264	57.7914	0.0001	0	A1101	1	Unique
DFQENWNTKHS	DFQENWNTK	DFQENWNTK	0	75	0.0133	86.4364	0	0	A1101	1	Unique
FQENWNTKHSS	FQWNTKHSS	FQENWNTKHSS	0	65	0.0183	75.0614	0	0	A1101	1	Unique
QENWNTKHSSG	QEWNTKHSS	QENWNTKHSS	0	90	0.0099	93.3071	0	0	A1101	1	Unique
ENWNTKHSSGV	ENWNTSSGV	ENWNTKHSSGV	0	67.5	0.0165	79.225	0	0	A1101	1	Unique
NWNTKHSSGVT	NTKHSSGVT	NWNTKHSSGVT	0	90	0.0119	89.4831	0	0	A1101	1	Unique
WNTKHSSGVTR	NTHSSGVTR	NTKHSSGVTR	0.0008	12.6236	0.0781	17.2633	0.0008	0	A1101	1	Unique
NTKHSSGVTRE	NTHSSGVTR	NTKHSSGVTR	0.0005	14.4216	0.0559	25.7767	0.0005	0	A1101	1	Unique
TKHSSGVTREL	TSSGVTREL	TKHSSGVTREL	0	42.5	0.0234	63.65	0	0	A1101	1	Unique
KHSSGVTRELM	KHSSGVTLM	KHSSGVTRELM	0	36.5	0.0386	39.4535	0	0	A1101	1	Unique
HSSGVTRELMR	HSSGVTLMR	HSSGVTRELMR	0.055	2.4828	0.2545	4.1992	0.055	0	A1101	1	Unique
SSGVTRELMRE	SSVTRELMR	SSGVTRELMR	0.0001	30.8333	0.0596	23.8526	0.0001	0	A1101	1	Unique
SGVTRELMREL	STRELMREL	SGVTRELMREL	0	38.5	0.0327	47.1505	0	0	A1101	1	Unique
GVTRELMRELN	GVTRELMLN	GVTRELMRELN	0	90	0.0206	69.6699	0	0	A1101	1	Unique
VTRELMRELNG	VTLMRELNG	VTRELMRELNG	0	75	0.0258	58.9384	0	0	A1101	1	Unique
TRELMRELNGG	TRMRELNGG	TRELMRELNGG	0	90	0.0152	82.1986	0	0	A1101	1	Unique
AYTRYVDN	AYTRYVDN-	AYTRYVDN	0	90	0.0123	88.6362	0	0	A1101	1	Unique
YTRYVDNN	YTRYVDNN-	YTRYVDNN	0	62.5	0.02	71.2564	0	0	A1101	1	Unique
TRYVDNNF	TRY-VDNNF	TRYVDNNF	0	43	0.0168	78.4591	0	0	A1101	2	Share=2
RYVDNNFC	RYVDNNFC-	RYVDNNFC	0	49	0.0251	60.3921	0	0	A1101	2	Share=2
YVDNNFCG	YVDNNFCG-	YVDNNFCG	0	55	0.0322	47.9574	0	0	A1101	2	Share=2
VDNNFCGP	#NAME?	VDNNFCGP	0	90	0.0149	82.8516	0	0	A1101	2	Share=2
DNNFCGPD	DNNFCGPD-	DNNFCGPD	0	100	0.0086	95.1549	0	0	A1101	2	Share=2
NNFCGPDG	NNFCGPDG-	NNFCGPDG	0	100	0.0104	92.3486	0	0	A1101	2	Share=2
NFCGPDGY	NFC-GPDGY	NFCGPDGY	0	36.5	0.0279	55.0056	0	0	A1101	2	Share=2
FCGPDGYP	F-CGPDGYP	FCGPDGYP	0	90	0.009	94.7958	0	0	A1101	2	Share=2
CGPDGYPL	CGPDGY-PL	CGPDGYPL	0	62.5	0.0218	67.1447	0	0	A1101	2	Share=2
GPDGYPLE	GPDGYPLE-	GPDGYPLE	0	46	0.0125	88.1434	0	0	A1101	1	Unique
PDGYPLEC	#NAME?	PDGYPLEC	0	85	0.0063	96.4814	0	0	A1101	1	Unique
DGYPLECI	DGY-PLECI	DGYPLECI	0	70	0.0126	87.9498	0	0	A1101	1	Unique
GYPLECIK	G-YPLECIK	GYPLECIK	0.0001	22.1667	0.064	21.8924	0.0001	0	A1101	1	Unique
YPLECIKD	YPLECIKD-	YPLECIKD	0	90	0.0086	95.1954	0	0	A1101	1	Unique
PLECIKDL	#NAME?	PLECIKDL	0	100	0.0075	95.7994	0	0	A1101	1	Unique
LECIKDLL	LEC-IKDLL	LECIKDLL	0	85	0.0147	83.2397	0	0	A1101	1	Unique
ECIKDLLA	ECIKDLLA-	ECIKDLLA	0	65	0.0106	91.9599	0	0	A1101	1	Unique
CIKDLLAR	CIKD-LLAR	CIKDLLAR	0.0003	16.6129	0.0769	17.5626	0.0003	0	A1101	1	Unique
IKDLLARA	#NAME?	IKDLLARA	0	85	0.0088	95.0533	0	0	A1101	1	Unique
KDLLARAG	KDLLARAG-	KDLLARAG	0	90	0.0106	92.0226	0	0	A1101	1	Unique
DLLARAGK	DLL-ARAGK	DLLARAGK	0.0001	31.8	0.0413	36.5641	0.0001	0	A1101	1	Unique
LLARAGKA	LLARAGKA-	LLARAGKA	0	90	0.0122	88.8539	0	0	A1101	1	Unique
LARAGKAS	LARAGKAS-	LARAGKAS	0	75	0.011	91.22	0	0	A1101	1	Unique
ARAGKASC	ARA-GKASC	ARAGKASC	0	70	0.0087	95.1196	0	0	A1101	1	Unique
RAGKASCT	RAGKASCT-	RAGKASCT	0	70	0.0158	80.8242	0	0	A1101	1	Unique
AGKASCTL	AGK-ASCTL	AGKASCTL	0	56.6667	0.0188	74.0014	0	0	A1101	1	Unique
GKASCTLS	GKASCTLS-	GKASCTLS	0	85	0.0111	91.1035	0	0	A1101	1	Unique
KASCTLSE	KAS-CTLSE	KASCTLSE	0	51.25	0.0343	45.0054	0	0	A1101	1	Unique
ASCTLSEQ	ASC-TLSEQ	ASCTLSEQ	0.0001	23.2	0.0426	35.3184	0.0001	0	A1101	1	Unique
SCTLSEQL	SCT-LSEQL	SCTLSEQL	0	65	0.0158	80.8356	0	0	A1101	1	Unique
CTLSEQLD	CTLSEQLD-	CTLSEQLD	0	67.5	0.0244	61.7381	0	0	A1101	2	Share=2
TLSEQLDF	TLS-EQLDF	TLSEQLDF	0	42.5	0.027	56.8096	0	0	A1101	1	Unique
LSEQLDFI	LSEQLDFI-	LSEQLDFI	0	67.5	0.0223	65.9663	0	0	A1101	1	Unique
SEQLDFID	SEQLDFID-	SEQLDFID	0	100	0.0088	95.0674	0	0	A1101	1	Unique
EQLDFIDT	EQLDFIDT-	EQLDFIDT	0	70	0.0114	90.5177	0	0	A1101	1	Unique
QLDFIDTK	QLD-FIDTK	QLDFIDTK	0.0047	6.8142	0.1608	7.5209	0.0047	0	A1101	1	Unique
LDFIDTKR	#NAME?	LDFIDTKR	0.0001	26.2	0.0374	40.8987	0.0001	0	A1101	1	Unique
DFIDTKRG	DFIDTKRG-	DFIDTKRG	0	90	0.0055	96.9081	0	0	A1101	1	Unique
FIDTKRGV	FIDTKRGV-	FIDTKRGV	0	58.3333	0.0172	77.7068	0	0	A1101	1	Unique
IDTKRGVY	#NAME?	IDTKRGVY	0	42	0.0219	66.8452	0	0	A1101	1	Unique
DTKRGVYC	DTKRGVYC-	DTKRGVYC	0	53.75	0.013	87.1162	0	0	A1101	1	Unique
TKRGVYCC	TKR-GVYCC	TKRGVYCC	0	85	0.0105	92.1354	0	0	A1101	1	Unique
KRGVYCCR	KR-GVYCCR	KRGVYCCR	0	40	0.0313	49.2827	0	0	A1101	2	Share=2
RGVYCCRE	RGVYCCRE-	RGVYCCRE	0	90	0.0166	78.9977	0	0	A1101	1	Unique
GVYCCREH	GVY-CCREH	GVYCCREH	0.0001	22.7778	0.053	27.4723	0.0001	0	A1101	1	Unique
VYCCREHE	VYCCREHE-	VYCCREHE	0	85	0.0182	75.4341	0	0	A1101	1	Unique
YCCREHEH	YCCRE-HEH	YCCREHEH	0	62.5	0.0127	87.7783	0	0	A1101	1	Unique
CCREHEHE	CCREHEHE-	CCREHEHE	0	90	0.0063	96.4618	0	0	A1101	1	Unique
CREHEHEI	C-REHEHEI	CREHEHEI	0	90	0.0081	95.4603	0	0	A1101	1	Unique
REHEHEIA	REHEHEIA-	REHEHEIA	0	51.25	0.0092	94.5396	0	0	A1101	1	Unique
EHEHEIAW	EHE-HEIAW	EHEHEIAW	0	58.3333	0.0103	92.4615	0	0	A1101	1	Unique
HEHEIAWY	HEHEIAW-Y	HEHEIAWY	0	33.75	0.0205	70.0586	0	0	A1101	1	Unique
EHEIAWYT	EHEIAWYT-	EHEIAWYT	0	85	0.0141	84.8174	0	0	A1101	1	Unique
HEIAWYTE	HEIAWYTE-	HEIAWYTE	0	70	0.0179	76.0932	0	0	A1101	1	Unique
EIAWYTER	EIA-WYTER	EIAWYTER	0.0004	16.1774	0.0722	18.9084	0.0004	0	A1101	1	Unique
IAWYTERS	IAWYTERS-	IAWYTERS	0	75	0.0163	79.6455	0	0	A1101	1	Unique
AWYTERSE	AWYTERSE-	AWYTERSE	0	60	0.014	85.0022	0	0	A1101	1	Unique
WYTERSEK	W-YTERSEK	WYTERSEK	0.0001	22.7778	0.0483	30.5711	0.0001	0	A1101	1	Unique
YTERSEKS	YTERSEKS-	YTERSEKS	0	56.6667	0.0139	85.2464	0	0	A1101	1	Unique
TERSEKSY	TERSEK-SY	TERSEKSY	0	41	0.0117	90.0161	0	0	A1101	1	Unique
ERSEKSYE	ERSEKSYE-	ERSEKSYE	0	85	0.0061	96.5774	0	0	A1101	1	Unique
RSEKSYEL	RS-EKSYEL	RSEKSYEL	0.0001	26.8	0.0314	49.1583	0.0001	0	A1101	1	Unique
SEKSYELQ	SEKSYELQ-	SEKSYELQ	0	51.25	0.0147	83.4155	0	0	A1101	1	Unique
EKSYELQT	EKSYELQT-	EKSYELQT	0	90	0.0047	97.3678	0	0	A1101	1	Unique
KSYELQTP	KSYELQTP-	KSYELQTP	0.0001	22.1667	0.0494	29.8517	0.0001	0	A1101	1	Unique
SYELQTPF	SYE-LQTPF	SYELQTPF	0.0001	30.1667	0.0377	40.5006	0.0001	0	A1101	1	Unique
YELQTPFE	YELQTPFE-	YELQTPFE	0	70	0.0134	86.322	0	0	A1101	1	Unique
ELQTPFEI	ELQ-TPFEI	ELQTPFEI	0	62.5	0.0175	77.0568	0	0	A1101	1	Unique
LQTPFEIK	LQT-PFEIK	LQTPFEIK	0.0019	9.2516	0.1239	10.1587	0.0019	0	A1101	1	Unique
QTPFEIKL	QT-PFEIKL	QTPFEIKL	0.0001	24.6154	0.0286	53.8101	0.0001	0	A1101	1	Unique
TPFEIKLA	TPFEIKLA-	TPFEIKLA	0	41	0.0195	72.4027	0	0	A1101	1	Unique
PFEIKLAK	#NAME?	PFEIKLAK	0.0001	22.7222	0.0435	34.4551	0.0001	0	A1101	1	Unique
FEIKLAKK	FEI-KLAKK	FEIKLAKK	0.0002	21.3	0.0423	35.5857	0.0002	0	A1101	1	Unique
EIKLAKKF	EIKLAK-KF	EIKLAKKF	0	52.5	0.009	94.9051	0	0	A1101	1	Unique
IKLAKKFD	IKLAKKFD-	IKLAKKFD	0	100	0.0049	97.2544	0	0	A1101	1	Unique
KLAKKFDT	KLAKKFDT-	KLAKKFDT	0	53.75	0.0184	74.9719	0	0	A1101	1	Unique
LAKKFDTF	LAK-KFDTF	LAKKFDTF	0.0001	29.5	0.0216	67.6869	0.0001	0	A1101	1	Unique
AKKFDTFN	AKKFDTFN-	AKKFDTFN	0	75	0.008	95.5221	0	0	A1101	1	Unique
KKFDTFNG	KKFDTFNG-	KKFDTFNG	0	75	0.0109	91.3848	0	0	A1101	1	Unique
KFDTFNGE	KFDTFNGE-	KFDTFNGE	0	62.5	0.0183	75.2205	0	0	A1101	1	Unique
FDTFNGEC	FDTFNGEC-	FDTFNGEC	0	100	0.009	94.8889	0	0	A1101	1	Unique
DTFNGECP	DTFNGECP-	DTFNGECP	0	65	0.0197	71.8964	0	0	A1101	1	Unique
TFNGECPN	TFNGECPN-	TFNGECPN	0	85	0.0171	77.8682	0	0	A1101	1	Unique
FNGECPNF	F-NGECPNF	FNGECPNF	0	70	0.0135	85.9877	0	0	A1101	1	Unique
NGECPNFV	NGE-CPNFV	NGECPNFV	0	85	0.0167	78.8136	0	0	A1101	1	Unique
GECPNFVF	GEC-PNFVF	GECPNFVF	0	53.75	0.0227	65.1683	0	0	A1101	1	Unique
ECPNFVFP	E-CPNFVFP	ECPNFVFP	0	85	0.0141	84.7032	0	0	A1101	1	Unique
CPNFVFPL	CPNFVFPL-	CPNFVFPL	0	70	0.043	34.9421	0	0	A1101	1	Unique
PNFVFPLN	PNFVFPLN-	PNFVFPLN	0	90	0.0128	87.4769	0	0	A1101	1	Unique
NFVFPLNS	NFVFPLNS-	NFVFPLNS	0	70	0.0222	66.3686	0	0	A1101	1	Unique
FVFPLNSI	FVF-PLNSI	FVFPLNSI	0.0001	30.1667	0.0365	41.9832	0.0001	0	A1101	1	Unique
VFPLNSII	#NAME?	VFPLNSII	0	67.5	0.0206	69.6917	0	0	A1101	1	Unique
FPLNSIIK	FPLNSII-K	FPLNSIIK	0.0002	20.88	0.055	26.2545	0.0002	0	A1101	1	Unique
PLNSIIKT	#NAME?	PLNSIIKT	0	90	0.0081	95.4592	0	0	A1101	1	Unique
LNSIIKTI	LNSIIKTI-	LNSIIKTI	0	67.5	0.0163	79.7727	0	0	A1101	1	Unique
NSIIKTIQ	NSIIKTIQ-	NSIIKTIQ	0	41	0.0232	64.1613	0	0	A1101	1	Unique
SIIKTIQP	SIIK-TIQP	SIIKTIQP	0.0001	24.1538	0.0402	37.7407	0.0001	0	A1101	1	Unique
IIKTIQPR	II-KTIQPR	IIKTIQPR	0.0012	10.7831	0.0968	13.5104	0.0012	0	A1101	1	Unique
IKTIQPRV	#NAME?	IKTIQPRV	0	85	0.0084	95.311	0	0	A1101	1	Unique
KTIQPRVE	KTIQPRVE-	KTIQPRVE	0.0005	14.6569	0.0516	28.294	0.0005	0	A1101	1	Unique
TIQPRVEK	TIQ-PRVEK	TIQPRVEK	0.0788	2.0764	0.2735	3.7609	0.0788	0	A1101	1	Unique
IQPRVEKK	IQP-RVEKK	IQPRVEKK	0.0019	9.3166	0.0758	17.8436	0.0019	0	A1101	2	Share=2
QPRVEKKK	#NAME?	QPRVEKKK	0	37.6667	0.0155	81.5822	0	0	A1101	2	Share=2
PRVEKKKL	#NAME?	PRVEKKKL	0	90	0.0036	97.9836	0	0	A1101	1	Unique
RVEKKKLD	RVEKKKLD-	RVEKKKLD	0	62.5	0.0102	92.6209	0	0	A1101	1	Unique
VEKKKLDG	VEKKKLDG-	VEKKKLDG	0	90	0.0046	97.4301	0	0	A1101	1	Unique
EKKKLDGF	EKK-KLDGF	EKKKLDGF	0	70	0.0053	97.0057	0	0	A1101	1	Unique
KKKLDGFM	KKKLDGF-M	KKKLDGFM	0	70	0.01	93.0348	0	0	A1101	1	Unique
KKLDGFMG	KKLDGFMG-	KKLDGFMG	0	75	0.0094	94.029	0	0	A1101	1	Unique
KLDGFMGR	KLD-GFMGR	KLDGFMGR	0.0091	5.3582	0.1641	7.3452	0.0091	0	A1101	1	Unique
LDGFMGRI	#NAME?	LDGFMGRI	0	90	0.0137	85.6929	0	0	A1101	1	Unique
DGFMGRIR	DGF-MGRIR	DGFMGRIR	0	37	0.0246	61.3965	0	0	A1101	1	Unique
GFMGRIRS	GFMGRIRS-	GFMGRIRS	0	65	0.0175	76.9864	0	0	A1101	2	Share=2
FMGRIRSV	FMG-RIRSV	FMGRIRSV	0	65	0.0186	74.5007	0	0	A1101	2	Share=2
MGRIRSVY	MGR-IRSVY	MGRIRSVY	0.0001	29	0.0402	37.7033	0.0001	0	A1101	2	Share=2
GRIRSVYP	GRIRSVYP-	GRIRSVYP	0	67.5	0.0209	69.0599	0	0	A1101	2	Share=2
RIRSVYPV	RIRSVYPV-	RIRSVYPV	0.0001	26.8	0.0639	21.9199	0.0001	0	A1101	2	Share=2
IRSVYPVA	IRS-VYPVA	IRSVYPVA	0	70	0.0163	79.7591	0	0	A1101	2	Share=2
RSVYPVAS	RSVYPVAS-	RSVYPVAS	0.0001	24.1538	0.0531	27.3702	0.0001	0	A1101	2	Share=2
SVYPVASP	SVYP-VASP	SVYPVASP	0.0008	12.264	0.0655	21.2936	0.0008	0	A1101	2	Share=2
VYPVASPN	VYPVASPN-	VYPVASPN	0	67.5	0.019	73.5021	0	0	A1101	1	Unique
YPVASPNE	YPVASPNE-	YPVASPNE	0	65	0.0127	87.8443	0	0	A1101	1	Unique
PVASPNEC	PVA-SPNEC	PVASPNEC	0	75	0.0094	94.1186	0	0	A1101	1	Unique
VASPNECN	VASPNECN-	VASPNECN	0	75	0.0131	86.9402	0	0	A1101	1	Unique
ASPNECNQ	AS-PNECNQ	ASPNECNQ	0	56.6667	0.0168	78.4523	0	0	A1101	1	Unique
SPNECNQM	SPN-ECNQM	SPNECNQM	0	45	0.018	75.8455	0	0	A1101	1	Unique
PNECNQMC	#NAME?	PNECNQMC	0	100	0.0056	96.8306	0	0	A1101	1	Unique
NECNQMCL	NEC-NQMCL	NECNQMCL	0	90	0.0157	81.089	0	0	A1101	1	Unique
ECNQMCLS	ECNQMCLS-	ECNQMCLS	0	90	0.0091	94.6489	0	0	A1101	1	Unique
CNQMCLST	CNQMCLST-	CNQMCLST	0	100	0.0162	79.9568	0	0	A1101	1	Unique
NQMCLSTL	NQM-CLSTL	NQMCLSTL	0	58.3333	0.0367	41.775	0	0	A1101	1	Unique
QMCLSTLM	QMC-LSTLM	QMCLSTLM	0	44.5	0.0455	32.7451	0	0	A1101	1	Unique
MCLSTLMK	M-CLSTLMK	MCLSTLMK	0.0018	9.4854	0.1781	6.6605	0.0018	0	A1101	1	Unique
CLSTLMKC	CLS-TLMKC	CLSTLMKC	0	90	0.0164	79.5432	0	0	A1101	1	Unique
LSTLMKCD	LSTLMKCD-	LSTLMKCD	0	100	0.0158	80.8379	0	0	A1101	1	Unique
STLMKCDH	STL-MKCDH	STLMKCDH	0.0001	27.25	0.0502	29.2599	0.0001	0	A1101	1	Unique
TLMKCDHC	TLMKCDHC-	TLMKCDHC	0	85	0.0207	69.4775	0	0	A1101	1	Unique
LMKCDHCG	LMKCDHCG-	LMKCDHCG	0	100	0.0131	86.8258	0	0	A1101	1	Unique
MKCDHCGE	MKCDHCGE-	MKCDHCGE	0	100	0.0082	95.4002	0	0	A1101	1	Unique
KCDHCGET	KCDHCGET-	KCDHCGET	0	90	0.0071	95.9953	0	0	A1101	1	Unique
CDHCGETS	CDH-CGETS	CDHCGETS	0	100	0.0089	95.0067	0	0	A1101	1	Unique
DHCGETSW	DHC-GETSW	DHCGETSW	0	67.5	0.0106	91.9151	0	0	A1101	1	Unique
HCGETSWQ	HCGETSWQ-	HCGETSWQ	0	85	0.0087	95.1392	0	0	A1101	1	Unique
CGETSWQT	CGE-TSWQT	CGETSWQT	0	90	0.0119	89.5029	0	0	A1101	1	Unique
GETSWQTG	GETSWQTG-	GETSWQTG	0	90	0.0077	95.6877	0	0	A1101	1	Unique
ETSWQTGD	ETSWQTGD-	ETSWQTGD	0	90	0.0099	93.1548	0	0	A1101	1	Unique
TSWQTGDF	TSWQTGDF-	TSWQTGDF	0	42.5	0.0338	45.6375	0	0	A1101	1	Unique
SWQTGDFV	SWQ-TGDFV	SWQTGDFV	0	62.5	0.0267	57.2606	0	0	A1101	1	Unique
WQTGDFVK	WQTGDFV-K	WQTGDFVK	0.0002	18.4737	0.0748	18.1293	0.0002	0	A1101	1	Unique
QTGDFVKA	QTGD-FVKA	QTGDFVKA	0	33	0.0268	57.1938	0	0	A1101	1	Unique
TGDFVKAT	TGD-FVKAT	TGDFVKAT	0	50	0.0144	84.0069	0	0	A1101	1	Unique
GDFVKATC	GDF-VKATC	GDFVKATC	0	85	0.0103	92.4937	0	0	A1101	1	Unique
DFVKATCE	DFVKATCE-	DFVKATCE	0	90	0.0104	92.2358	0	0	A1101	1	Unique
FVKATCEF	FVK-ATCEF	FVKATCEF	0	38.5	0.0309	49.958	0	0	A1101	1	Unique
VKATCEFC	#NAME?	VKATCEFC	0	100	0.0104	92.3325	0	0	A1101	1	Unique
KATCEFCG	KATCEFCG-	KATCEFCG	0	90	0.0206	69.8338	0	0	A1101	1	Unique
ATCEFCGT	ATCEFCGT-	ATCEFCGT	0	48	0.0462	32.1206	0	0	A1101	1	Unique
TCEFCGTE	TCEFCGTE-	TCEFCGTE	0	90	0.013	87.1667	0	0	A1101	1	Unique
CEFCGTEN	CEFCGTEN-	CEFCGTEN	0	90	0.0136	85.7149	0	0	A1101	1	Unique
EFCGTENL	EFC-GTENL	EFCGTENL	0	67.5	0.015	82.6301	0	0	A1101	1	Unique
FCGTENLT	FCGTENLT-	FCGTENLT	0	90	0.0075	95.7719	0	0	A1101	1	Unique
CGTENLTK	CGTEN-LTK	CGTENLTK	0.0002	20.84	0.0579	24.72	0.0002	0	A1101	1	Unique
GTENLTKE	GTE-NLTKE	GTENLTKE	0	44.5	0.016	80.4635	0	0	A1101	1	Unique
TENLTKEG	TENLTKEG-	TENLTKEG	0	85	0.0068	96.1598	0	0	A1101	1	Unique
ENLTKEGA	ENL-TKEGA	ENLTKEGA	0	90	0.0071	96.0234	0	0	A1101	1	Unique
NLTKEGAT	NLTKEGAT-	NLTKEGAT	0	100	0.0058	96.7632	0	0	A1101	1	Unique
LTKEGATT	LTKEGATT-	LTKEGATT	0	44	0.015	82.6918	0	0	A1101	1	Unique
TKEGATTC	#NAME?	TKEGATTC	0	75	0.0074	95.828	0	0	A1101	1	Unique
KEGATTCG	KEGATTCG-	KEGATTCG	0	100	0.0074	95.8398	0	0	A1101	1	Unique
EGATTCGY	EGA-TTCGY	EGATTCGY	0	43	0.0248	60.9115	0	0	A1101	1	Unique
GATTCGYL	GATTCGYL-	GATTCGYL	0	67.5	0.0269	56.8857	0	0	A1101	1	Unique
ATTCGYLP	ATTCGYLP-	ATTCGYLP	0	33.25	0.0639	21.9441	0	0	A1101	1	Unique
TTCGYLPQ	TTC-GYLPQ	TTCGYLPQ	0.0002	22	0.0751	18.0405	0.0002	0	A1101	1	Unique
TCGYLPQN	TCGYLPQN-	TCGYLPQN	0	90	0.0086	95.1622	0	0	A1101	1	Unique
CGYLPQNA	CGY-LPQNA	CGYLPQNA	0	60	0.023	64.5776	0	0	A1101	1	Unique
GYLPQNAV	GYL-PQNAV	GYLPQNAV	0	53.75	0.0185	74.6601	0	0	A1101	1	Unique
YLPQNAVV	YLP-QNAVV	YLPQNAVV	0	70	0.0149	82.7877	0	0	A1101	1	Unique
LPQNAVVK	LPQNA-VVK	LPQNAVVK	0.0002	19	0.052	28.0642	0.0002	0	A1101	1	Unique
PQNAVVKI	PQN-AVVKI	PQNAVVKI	0	75	0.0097	93.6206	0	0	A1101	1	Unique
QNAVVKIY	QNA-VVKIY	QNAVVKIY	0.0001	28.4286	0.0278	55.3601	0.0001	0	A1101	1	Unique
NAVVKIYC	NAVVKIYC-	NAVVKIYC	0	70	0.0163	79.7977	0	0	A1101	1	Unique
AVVKIYCP	AVVKIYCP-	AVVKIYCP	0	46	0.0465	31.9107	0	0	A1101	1	Unique
VVKIYCPA	VVK-IYCPA	VVKIYCPA	0	60	0.0416	36.356	0	0	A1101	1	Unique
VKIYCPAC	#NAME?	VKIYCPAC	0	100	0.0094	94.0398	0	0	A1101	1	Unique
KIYCPACH	KIY-CPACH	KIYCPACH	0.0005	14.9412	0.0902	14.6833	0.0005	0	A1101	1	Unique
IYCPACHN	IYCPACHN-	IYCPACHN	0	56.6667	0.0215	67.8465	0	0	A1101	1	Unique
YCPACHNS	YCPACHNS-	YCPACHNS	0	85	0.0125	88.216	0	0	A1101	1	Unique
CPACHNSE	CPA-CHNSE	CPACHNSE	0	85	0.0155	81.4498	0	0	A1101	1	Unique
PACHNSEV	PACHN-SEV	PACHNSEV	0	85	0.0113	90.6503	0	0	A1101	1	Unique
ACHNSEVG	ACHNSEVG-	ACHNSEVG	0	85	0.007	96.0851	0	0	A1101	1	Unique
CHNSEVGP	CHN-SEVGP	CHNSEVGP	0	90	0.0101	92.8861	0	0	A1101	1	Unique
HNSEVGPE	HNSEVGPE-	HNSEVGPE	0	67.5	0.0112	90.9423	0	0	A1101	1	Unique
NSEVGPEH	NS-EVGPEH	NSEVGPEH	0.0001	29.5	0.019	73.5771	0.0001	0	A1101	1	Unique
SEVGPEHS	SEVGPEHS-	SEVGPEHS	0	56.6667	0.0082	95.4143	0	0	A1101	1	Unique
EVGPEHSL	EVG-PEHSL	EVGPEHSL	0	37.6667	0.0129	87.3669	0	0	A1101	1	Unique
VGPEHSLA	VGP-EHSLA	VGPEHSLA	0	62.5	0.0156	81.3836	0	0	A1101	1	Unique
GPEHSLAE	GPEHSLAE-	GPEHSLAE	0	67.5	0.011	91.2092	0	0	A1101	1	Unique
PEHSLAEY	#NAME?	PEHSLAEY	0	42.5	0.0166	79.0318	0	0	A1101	1	Unique
EHSLAEYH	EHS-LAEYH	EHSLAEYH	0	52.5	0.0151	82.3676	0	0	A1101	1	Unique
HSLAEYHN	HSLAEYHN-	HSLAEYHN	0	51.25	0.0254	59.7086	0	0	A1101	1	Unique
SLAEYHNE	SLA-EYHNE	SLAEYHNE	0	41.5	0.0254	59.794	0	0	A1101	1	Unique
LAEYHNES	LAEYHNES-	LAEYHNES	0	85	0.0121	89.0123	0	0	A1101	1	Unique
AEYHNESG	AEYHNESG-	AEYHNESG	0	90	0.0071	96.0065	0	0	A1101	1	Unique
EYHNESGL	EYH-NESGL	EYHNESGL	0	75	0.0089	95.0196	0	0	A1101	1	Unique
YHNESGLK	YHNESGL-K	YHNESGLK	0.0001	22.3889	0.0528	27.5903	0.0001	0	A1101	1	Unique
HNESGLKT	HNESGLKT-	HNESGLKT	0	85	0.0079	95.5541	0	0	A1101	1	Unique
NESGLKTI	NESGLKTI-	NESGLKTI	0	67.5	0.0094	94.029	0	0	A1101	1	Unique
ESGLKTIL	ESGLKTIL-	ESGLKTIL	0	56.6667	0.0154	81.8288	0	0	A1101	1	Unique
SGLKTILR	SGL-KTILR	SGLKTILR	0.0023	8.7213	0.093	14.1206	0.0023	0	A1101	1	Unique
GLKTILRK	GL-KTILRK	GLKTILRK	0.0083	5.5196	0.1642	7.3387	0.0083	0	A1101	1	Unique
LKTILRKG	LKTILRKG-	LKTILRKG	0	90	0.0053	97.0125	0	0	A1101	1	Unique
KTILRKGG	KTILRKGG-	KTILRKGG	0	53.75	0.0205	70.0117	0	0	A1101	1	Unique
TILRKGGR	TILRKG-GR	TILRKGGR	0.0001	23.7333	0.0443	33.7138	0.0001	0	A1101	1	Unique
ILRKGGRT	ILRKGGRT-	ILRKGGRT	0	67.5	0.0098	93.4683	0	0	A1101	1	Unique
LRKGGRTI	LRK-GGRTI	LRKGGRTI	0	75	0.0082	95.393	0	0	A1101	1	Unique
RKGGRTIA	R-KGGRTIA	RKGGRTIA	0	70	0.0092	94.4321	0	0	A1101	1	Unique
KGGRTIAF	KG-GRTIAF	KGGRTIAF	0	40.5	0.022	66.6047	0	0	A1101	1	Unique
GGRTIAFG	GGRTIAFG-	GGRTIAFG	0	85	0.0137	85.6137	0	0	A1101	1	Unique
GRTIAFGG	GRTIAFGG-	GRTIAFGG	0	100	0.0105	92.0781	0	0	A1101	1	Unique
RTIAFGGC	RTIA-FGGC	RTIAFGGC	0.0001	29.6667	0.0558	25.798	0.0001	0	A1101	1	Unique
TIAFGGCV	TIAFGGCV-	TIAFGGCV	0	65	0.0315	48.9487	0	0	A1101	1	Unique
IAFGGCVF	IAF-GGCVF	IAFGGCVF	0	38	0.0392	38.8707	0	0	A1101	1	Unique
AFGGCVFS	AFGGCVFS-	AFGGCVFS	0	75	0.0259	58.7342	0	0	A1101	1	Unique
FGGCVFSY	FG-GCVFSY	FGGCVFSY	0.0001	32	0.0526	27.7204	0.0001	0	A1101	1	Unique
GGCVFSYV	GGC-VFSYV	GGCVFSYV	0	67.5	0.0325	47.5486	0	0	A1101	1	Unique
GCVFSYVG	GCVFSYVG-	GCVFSYVG	0	100	0.0116	90.2168	0	0	A1101	1	Unique
CVFSYVGC	CVFS-YVGC	CVFSYVGC	0	62.5	0.0303	51.0194	0	0	A1101	1	Unique
VFSYVGCH	VFSYVG-CH	VFSYVGCH	0	53.75	0.0328	46.9815	0	0	A1101	1	Unique
FSYVGCHN	FSYVGCHN-	FSYVGCHN	0	51.25	0.0356	43.248	0	0	A1101	1	Unique
SYVGCHNK	#NAME?	SYVGCHNK	0.0031	7.8918	0.1705	7.002	0.0031	0	A1101	1	Unique
YVGCHNKC	YV-GCHNKC	YVGCHNKC	0	75	0.0138	85.4773	0	0	A1101	1	Unique
VGCHNKCA	VGCHNKCA-	VGCHNKCA	0	90	0.0126	87.9234	0	0	A1101	1	Unique
GCHNKCAY	GCHNKC-AY	GCHNKCAY	0	43	0.021	68.9746	0	0	A1101	1	Unique
CHNKCAYW	CHN-KCAYW	CHNKCAYW	0	70	0.0208	69.3397	0	0	A1101	1	Unique
HNKCAYWV	HNKCAYWV-	HNKCAYWV	0	75	0.0246	61.2328	0	0	A1101	1	Unique
NKCAYWVP	NKCA-YWVP	NKCAYWVP	0	100	0.0125	88.2248	0	0	A1101	1	Unique
KCAYWVPR	KCA-YWVPR	KCAYWVPR	0.0001	22.2222	0.0743	18.2734	0.0001	0	A1101	1	Unique
CAYWVPRA	CAY-WVPRA	CAYWVPRA	0	55	0.0333	46.265	0	0	A1101	1	Unique
AYWVPRAS	AYWVPRAS-	AYWVPRAS	0	42.5	0.0266	57.4332	0	0	A1101	2	Share=2
YWVPRASA	YWV-PRASA	YWVPRASA	0	62.5	0.0206	69.7398	0	0	A1101	2	Share=2
WVPRASAN	WVPRASAN-	WVPRASAN	0	85	0.0149	82.895	0	0	A1101	1	Unique
VPRASANI	VPR-ASANI	VPRASANI	0	67.5	0.0192	73.1317	0	0	A1101	1	Unique
PRASANIG	PRASANIG-	PRASANIG	0	100	0.0057	96.8255	0	0	A1101	1	Unique
RASANIGC	RASANI-GC	RASANIGC	0	60	0.0224	65.8483	0	0	A1101	1	Unique
ASANIGCN	ASANIGCN-	ASANIGCN	0	45	0.0354	43.395	0	0	A1101	1	Unique
SANIGCNH	SAN-IGCNH	SANIGCNH	0.0002	21.65	0.0384	39.7562	0.0002	0	A1101	1	Unique
ANIGCNHT	ANIGCNHT-	ANIGCNHT	0	70	0.0153	82.0137	0	0	A1101	1	Unique
NIGCNHTG	NIGCNHTG-	NIGCNHTG	0	100	0.0112	90.8581	0	0	A1101	1	Unique
IGCNHTGV	IGCNHT-GV	IGCNHTGV	0	67.5	0.0175	76.9682	0	0	A1101	1	Unique
GCNHTGVV	GCNHTGVV-	GCNHTGVV	0	75	0.011	91.1663	0	0	A1101	1	Unique
CNHTGVVG	CNHTGVVG-	CNHTGVVG	0	90	0.0119	89.6172	0	0	A1101	1	Unique
NHTGVVGE	NHTGV-VGE	NHTGVVGE	0	85	0.0088	95.0556	0	0	A1101	1	Unique
HTGVVGEG	HTGVVGEG-	HTGVVGEG	0	70	0.016	80.4749	0	0	A1101	1	Unique
TGVVGEGS	TGVVGEGS-	TGVVGEGS	0	90	0.0098	93.3411	0	0	A1101	1	Unique
GVVGEGSE	GVVGEGSE-	GVVGEGSE	0	70	0.0086	95.1634	0	0	A1101	1	Unique
VVGEGSEG	VVGEGSEG-	VVGEGSEG	0	75	0.0098	93.4074	0	0	A1101	1	Unique
VGEGSEGL	VGE-GSEGL	VGEGSEGL	0	75	0.0091	94.6578	0	0	A1101	1	Unique
GEGSEGLN	GEGSEGLN-	GEGSEGLN	0	90	0.0043	97.5603	0	0	A1101	1	Unique
EGSEGLND	EGSEGLND-	EGSEGLND	0	100	0.0045	97.4666	0	0	A1101	1	Unique
GSEGLNDN	GSEGLNDN-	GSEGLNDN	0	85	0.0088	95.0376	0	0	A1101	1	Unique
SEGLNDNL	SEG-LNDNL	SEGLNDNL	0	67.5	0.0119	89.5601	0	0	A1101	1	Unique
EGLNDNLL	EGL-NDNLL	EGLNDNLL	0	75	0.0095	93.8965	0	0	A1101	1	Unique
GLNDNLLE	GLNDNLLE-	GLNDNLLE	0	52.5	0.0206	69.7682	0	0	A1101	1	Unique
LNDNLLEI	LND-NLLEI	LNDNLLEI	0	67.5	0.0204	70.2649	0	0	A1101	1	Unique
NDNLLEIL	NDN-LLEIL	NDNLLEIL	0	70	0.0147	83.3425	0	0	A1101	1	Unique
DNLLEILQ	DNLLEILQ-	DNLLEILQ	0	75	0.0115	90.4335	0	0	A1101	1	Unique
NLLEILQK	NLL-EILQK	NLLEILQK	0.0094	5.2929	0.1728	6.8977	0.0094	0	A1101	1	Unique
LLEILQKE	LLE-ILQKE	LLEILQKE	0	58.3333	0.0108	91.5926	0	0	A1101	1	Unique
LEILQKEK	LEI-LQKEK	LEILQKEK	0.0001	26.3	0.0355	43.357	0.0001	0	A1101	1	Unique
EILQKEKV	EIL-QKEKV	EILQKEKV	0	75	0.008	95.5019	0	0	A1101	1	Unique
ILQKEKVN	ILQKEKVN-	ILQKEKVN	0	70	0.0091	94.6883	0	0	A1101	1	Unique
LQKEKVNI	LQKEKVNI-	LQKEKVNI	0	60	0.0108	91.6105	0	0	A1101	1	Unique
QKEKVNIN	QKEKVNIN-	QKEKVNIN	0	90	0.0042	97.6148	0	0	A1101	1	Unique
KEKVNINI	KEK-VNINI	KEKVNINI	0	44	0.0122	88.9903	0	0	A1101	1	Unique
EKVNINIV	EKV-NINIV	EKVNINIV	0	90	0.0076	95.7494	0	0	A1101	1	Unique
KVNINIVG	KVNINIVG-	KVNINIVG	0	34	0.0362	42.3658	0	0	A1101	1	Unique
VNINIVGD	VNINIVGD-	VNINIVGD	0	100	0.0097	93.6224	0	0	A1101	2	Share=2
NINIVGDF	NIN-IVGDF	NINIVGDF	0	67.5	0.0218	67.0595	0	0	A1101	2	Share=2
INIVGDFK	#NAME?	INIVGDFK	0.001	11.4302	0.1582	7.6789	0.001	0	A1101	1	Unique
NIVGDFKL	NIV-GDFKL	NIVGDFKL	0	62.5	0.0155	81.4886	0	0	A1101	1	Unique
IVGDFKLN	IVGDFKLN-	IVGDFKLN	0	40	0.0249	60.8064	0	0	A1101	1	Unique
VGDFKLNE	VGDFKLNE-	VGDFKLNE	0	62.5	0.0145	83.7534	0	0	A1101	1	Unique
GDFKLNEE	GDF-KLNEE	GDFKLNEE	0	85	0.0089	94.9373	0	0	A1101	1	Unique
DFKLNEEI	DFK-LNEEI	DFKLNEEI	0	85	0.0106	91.9885	0	0	A1101	1	Unique
FKLNEEIA	F-KLNEEIA	FKLNEEIA	0	100	0.007	96.0907	0	0	A1101	1	Unique
KLNEEIAI	KLNEEIAI-	KLNEEIAI	0	51.25	0.0202	70.7712	0	0	A1101	1	Unique
LNEEIAII	LNEEIAII-	LNEEIAII	0	90	0.0112	90.9602	0	0	A1101	1	Unique
NEEIAIIL	NEE-IAIIL	NEEIAIIL	0	70	0.0116	90.1236	0	0	A1101	1	Unique
EEIAIILA	EEI-AIILA	EEIAIILA	0	58.3333	0.0155	81.5525	0	0	A1101	1	Unique
EIAIILAS	EIA-IILAS	EIAIILAS	0	67.5	0.0188	73.9827	0	0	A1101	1	Unique
IAIILASF	IAIIL-ASF	IAIILASF	0	34.5	0.0326	47.4103	0	0	A1101	1	Unique
AIILASFS	AIILASFS-	AIILASFS	0	36	0.0461	32.215	0	0	A1101	2	Share=2
IILASFSA	IIL-ASFSA	IILASFSA	0	40.5	0.0447	33.3642	0	0	A1101	2	Share=2
ILASFSAS	ILASFSAS-	ILASFSAS	0	65	0.0279	55.1448	0	0	A1101	2	Share=2
LASFSAST	LASFSAST-	LASFSAST	0	70	0.0219	66.8561	0	0	A1101	2	Share=2
ASFSASTS	ASFSASTS-	ASFSASTS	0.0002	22	0.0472	31.3906	0.0002	0	A1101	2	Share=2
SFSASTSA	SFS-ASTSA	SFSASTSA	0	39	0.0319	48.4057	0	0	A1101	2	Share=2
FSASTSAF	FSA-STSAF	FSASTSAF	0.0001	28.1429	0.0425	35.4102	0.0001	0	A1101	2	Share=2
SASTSAFV	SAS-TSAFV	SASTSAFV	0	37.6667	0.0485	30.4233	0	0	A1101	1	Unique
ASTSAFVE	ASTSAFVE-	ASTSAFVE	0.0001	31.8	0.0445	33.5317	0.0001	0	A1101	1	Unique
STSAFVET	STSAFVET-	STSAFVET	0.0001	24.5385	0.0576	24.8928	0.0001	0	A1101	1	Unique
TSAFVETV	TSA-FVETV	TSAFVETV	0	36	0.0387	39.3719	0	0	A1101	1	Unique
SAFVETVK	SAFVETV-K	SAFVETVK	0.0162	4.2872	0.2347	4.7117	0.0162	0	A1101	1	Unique
AFVETVKG	AFVETVKG-	AFVETVKG	0	75	0.0117	90.0537	0	0	A1101	1	Unique
FVETVKGL	FVE-TVKGL	FVETVKGL	0	60	0.0149	82.8584	0	0	A1101	1	Unique
VETVKGLD	VETVKGLD-	VETVKGLD	0	100	0.0056	96.8289	0	0	A1101	1	Unique
ETVKGLDY	ETV-KGLDY	ETVKGLDY	0.0002	18.8947	0.0421	35.7673	0.0002	0	A1101	1	Unique
TVKGLDYK	TVK-GLDYK	TVKGLDYK	0.0517	2.5617	0.3021	3.2121	0.0517	0	A1101	1	Unique
VKGLDYKA	#NAME?	VKGLDYKA	0	90	0.0072	95.9745	0	0	A1101	1	Unique
KGLDYKAF	KGL-DYKAF	KGLDYKAF	0	50	0.0169	78.2818	0	0	A1101	1	Unique
GLDYKAFK	GLD-YKAFK	GLDYKAFK	0.0055	6.42	0.1968	5.8943	0.0055	0	A1101	1	Unique
LDYKAFKQ	LDY-KAFKQ	LDYKAFKQ	0	60	0.0168	78.5364	0	0	A1101	1	Unique
DYKAFKQI	DYKA-FKQI	DYKAFKQI	0	70	0.0101	92.9255	0	0	A1101	1	Unique
YKAFKQIV	YKAFKQI-V	YKAFKQIV	0	85	0.0108	91.5729	0	0	A1101	1	Unique
KAFKQIVE	KAFKQIVE-	KAFKQIVE	0.0001	26.9	0.0327	47.2249	0.0001	0	A1101	1	Unique
AFKQIVES	AFKQIVES-	AFKQIVES	0	55	0.0171	77.9455	0	0	A1101	1	Unique
FKQIVESC	FKQ-IVESC	FKQIVESC	0	90	0.0066	96.2878	0	0	A1101	1	Unique
KQIVESCG	KQIVESCG-	KQIVESCG	0	90	0.0121	89.0233	0	0	A1101	1	Unique
QIVESCGN	QIVESCGN-	QIVESCGN	0	90	0.0115	90.2759	0	0	A1101	1	Unique
IVESCGNF	IVE-SCGNF	IVESCGNF	0	51.25	0.0261	58.4131	0	0	A1101	1	Unique
VESCGNFK	#NAME?	VESCGNFK	0.0006	13.6643	0.0957	13.6782	0.0006	0	A1101	1	Unique
ESCGNFKV	ESCG-NFKV	ESCGNFKV	0	55	0.0223	66.0625	0	0	A1101	1	Unique
SCGNFKVT	SCGNFKVT-	SCGNFKVT	0	85	0.011	91.3042	0	0	A1101	1	Unique
CGNFKVTK	CGN-FKVTK	CGNFKVTK	0.0009	12.0449	0.104	12.4386	0.0009	0	A1101	1	Unique
GNFKVTKG	GNFKVTKG-	GNFKVTKG	0	75	0.009	94.871	0	0	A1101	1	Unique
NFKVTKGK	N-FKVTKGK	NFKVTKGK	0.0001	26.2	0.0367	41.71	0.0001	0	A1101	1	Unique
FKVTKGKA	#NAME?	FKVTKGKA	0	90	0.0055	96.9103	0	0	A1101	1	Unique
KVTKGKAK	KVTKGK-AK	KVTKGKAK	0.0056	6.3759	0.1082	11.8664	0.0056	0	A1101	1	Unique
VTKGKAKK	VT-KGKAKK	VTKGKAKK	0.0051	6.5931	0.1101	11.6407	0.0051	0	A1101	1	Unique
TKGKAKKG	TKGKAKKG-	TKGKAKKG	0	100	0.0027	98.4883	0	0	A1101	1	Unique
KGKAKKGA	KGK-AKKGA	KGKAKKGA	0	85	0.0064	96.418	0	0	A1101	1	Unique
GKAKKGAW	GKAKKG-AW	GKAKKGAW	0	62.5	0.0071	96.0071	0	0	A1101	1	Unique
KAKKGAWN	KAKKGAWN-	KAKKGAWN	0	45	0.0179	75.9705	0	0	A1101	1	Unique
AKKGAWNI	AKK-GAWNI	AKKGAWNI	0	70	0.0135	85.9415	0	0	A1101	1	Unique
KKGAWNIG	KKGAWNIG-	KKGAWNIG	0	90	0.0094	94.1688	0	0	A1101	1	Unique
KGAWNIGE	KGA-WNIGE	KGAWNIGE	0	65	0.0164	79.4205	0	0	A1101	1	Unique
GAWNIGEQ	GAWNIGEQ-	GAWNIGEQ	0	50	0.0206	69.753	0	0	A1101	1	Unique
AWNIGEQK	A-WNIGEQK	AWNIGEQK	0.0026	8.3231	0.0983	13.2686	0.0026	0	A1101	1	Unique
WNIGEQKS	WNIGEQKS-	WNIGEQKS	0	90	0.0061	96.5841	0	0	A1101	1	Unique
NIGEQKSI	NI-GEQKSI	NIGEQKSI	0	85	0.0073	95.8875	0	0	A1101	1	Unique
IGEQKSIL	IGEQKSIL-	IGEQKSIL	0	65	0.0097	93.5113	0	0	A1101	1	Unique
GEQKSILS	GEQKSILS-	GEQKSILS	0	67.5	0.01	93.1243	0	0	A1101	1	Unique
EQKSILSP	EQKSILSP-	EQKSILSP	0	55	0.0134	86.1505	0	0	A1101	1	Unique
QKSILSPL	QKS-ILSPL	QKSILSPL	0	67.5	0.0185	74.789	0	0	A1101	1	Unique
KSILSPLY	KSI-LSPLY	KSILSPLY	0.0187	4.0253	0.1816	6.5007	0.0187	0	A1101	1	Unique
SILSPLYA	SIL-SPLYA	SILSPLYA	0.0004	15.5325	0.0863	15.4674	0.0004	0	A1101	1	Unique
ILSPLYAF	ILS-PLYAF	ILSPLYAF	0.0001	29.1667	0.0538	26.993	0.0001	0	A1101	1	Unique
LSPLYAFA	LS-PLYAFA	LSPLYAFA	0	46	0.0479	30.8703	0	0	A1101	1	Unique
SPLYAFAS	SPLYAFAS-	SPLYAFAS	0	65	0.0285	53.9857	0	0	A1101	1	Unique
PLYAFASE	PLY-AFASE	PLYAFASE	0	90	0.0134	86.2143	0	0	A1101	1	Unique
LYAFASEA	LYA-FASEA	LYAFASEA	0	67.5	0.0255	59.5119	0	0	A1101	1	Unique
YAFASEAA	YAF-ASEAA	YAFASEAA	0	56.6667	0.0275	55.7925	0	0	A1101	1	Unique
AFASEAAR	A-FASEAAR	AFASEAAR	0.0002	21.85	0.0604	23.4635	0.0002	0	A1101	1	Unique
FASEAARV	FASE-AARV	FASEAARV	0	48	0.0165	79.1886	0	0	A1101	1	Unique
ASEAARVV	ASEAARVV-	ASEAARVV	0	41.5	0.0245	61.4592	0	0	A1101	1	Unique
SEAARVVR	SEA-ARVVR	SEAARVVR	0.0003	16.9355	0.0532	27.3495	0.0003	0	A1101	1	Unique
EAARVVRS	EAARVVRS-	EAARVVRS	0	62.5	0.0122	88.9199	0	0	A1101	1	Unique
AARVVRSI	AAR-VVRSI	AARVVRSI	0	34.5	0.0222	66.2309	0	0	A1101	1	Unique
ARVVRSIF	ARV-VRSIF	ARVVRSIF	0.0001	30.3333	0.0211	68.7451	0.0001	0	A1101	1	Unique
RVVRSIFS	RVVRSIFS-	RVVRSIFS	0.0004	15.5844	0.0803	16.7526	0.0004	0	A1101	1	Unique
VVRSIFSR	VV-RSIFSR	VVRSIFSR	0.0123	4.7641	0.2097	5.426	0.0123	0	A1101	1	Unique
VRSIFSRT	VRSIFSRT-	VRSIFSRT	0	75	0.0132	86.7136	0	0	A1101	1	Unique
RSIFSRTL	RSI-FSRTL	RSIFSRTL	0.0003	16.6129	0.0765	17.6792	0.0003	0	A1101	1	Unique
SIFSRTLE	SIFSRTLE-	SIFSRTLE	0.0005	14.7745	0.0864	15.4526	0.0005	0	A1101	1	Unique
IFSRTLET	IFSRTLET-	IFSRTLET	0	70	0.0219	66.819	0	0	A1101	1	Unique
FSRTLETA	FSR-TLETA	FSRTLETA	0	46	0.0235	63.4964	0	0	A1101	1	Unique
SRTLETAQ	SRT-LETAQ	SRTLETAQ	0	56.6667	0.0117	89.8966	0	0	A1101	1	Unique
RTLETAQN	RTLETAQN-	RTLETAQN	0.0001	24.3846	0.037	41.3887	0.0001	0	A1101	1	Unique
TLETAQNS	TLETAQNS-	TLETAQNS	0	67.5	0.0134	86.3572	0	0	A1101	1	Unique
LETAQNSV	LET-AQNSV	LETAQNSV	0	85	0.0095	93.918	0	0	A1101	1	Unique
ETAQNSVR	ETAQNSV-R	ETAQNSVR	0.0008	12.3315	0.0602	23.5913	0.0008	0	A1101	1	Unique
TAQNSVRV	TAQ-NSVRV	TAQNSVRV	0	49	0.0194	72.602	0	0	A1101	1	Unique
AQNSVRVL	AQNSVRVL-	AQNSVRVL	0.0002	20.88	0.0381	40.1038	0.0002	0	A1101	1	Unique
QNSVRVLQ	QNS-VRVLQ	QNSVRVLQ	0	42	0.023	64.4968	0	0	A1101	1	Unique
NSVRVLQK	NSV-RVLQK	NSVRVLQK	0.0181	4.0949	0.2032	5.654	0.0181	0	A1101	1	Unique
SVRVLQKA	SVR-VLQKA	SVRVLQKA	0.0001	26.3	0.0277	55.4677	0.0001	0	A1101	1	Unique
VRVLQKAA	VRV-LQKAA	VRVLQKAA	0	85	0.0096	93.7961	0	0	A1101	1	Unique
RVLQKAAI	RVLQKAAI-	RVLQKAAI	0	35.6667	0.031	49.8223	0	0	A1101	1	Unique
VLQKAAIT	VLQKAAIT-	VLQKAAIT	0	55	0.0189	73.8162	0	0	A1101	1	Unique
LQKAAITI	LQKAAITI-	LQKAAITI	0	60	0.0192	73.1294	0	0	A1101	1	Unique
QKAAITIL	QKA-AITIL	QKAAITIL	0	62.5	0.0151	82.3196	0	0	A1101	1	Unique
KAAITILD	KAAITILD-	KAAITILD	0	60	0.0241	62.2696	0	0	A1101	1	Unique
AAITILDG	AAITILDG-	AAITILDG	0	67.5	0.0222	66.3752	0	0	A1101	1	Unique
AITILDGI	AIT-ILDGI	AITILDGI	0	67.5	0.0231	64.4442	0	0	A1101	1	Unique
ITILDGIS	ITILDGIS-	ITILDGIS	0	45	0.0262	58.157	0	0	A1101	1	Unique
TILDGISQ	TILDG-ISQ	TILDGISQ	0.0001	32	0.0273	56.2769	0.0001	0	A1101	1	Unique
ILDGISQY	ILD-GISQY	ILDGISQY	0.0024	8.5973	0.0633	22.1773	0.0024	0	A1101	1	Unique
LDGISQYS	#NAME?	LDGISQYS	0	85	0.0135	86.0383	0	0	A1101	1	Unique
DGISQYSL	DGI-SQYSL	DGISQYSL	0	62.5	0.0129	87.2745	0	0	A1101	1	Unique
GISQYSLR	GIS-QYSLR	GISQYSLR	0.0013	10.4113	0.1095	11.7123	0.0013	0	A1101	1	Unique
ISQYSLRL	ISQ-YSLRL	ISQYSLRL	0.0001	31.2	0.0388	39.2381	0.0001	0	A1101	1	Unique
SQYSLRLI	SQY-SLRLI	SQYSLRLI	0.0003	18.3421	0.0626	22.5032	0.0003	0	A1101	1	Unique
QYSLRLID	QYSLRLID-	QYSLRLID	0	90	0.0136	85.8535	0	0	A1101	1	Unique
YSLRLIDA	YSL-RLIDA	YSLRLIDA	0	47	0.0357	43.0774	0	0	A1101	1	Unique
SLRLIDAM	SLR-LIDAM	SLRLIDAM	0	48	0.0301	51.3791	0	0	A1101	1	Unique
LRLIDAMM	LRL-IDAMM	LRLIDAMM	0	90	0.0131	86.8346	0	0	A1101	1	Unique
RLIDAMMF	RLIDAMMF-	RLIDAMMF	0.0002	19.7742	0.0707	19.4097	0.0002	0	A1101	1	Unique
LIDAMMFT	LID-AMMFT	LIDAMMFT	0	53.75	0.0379	40.2589	0	0	A1101	1	Unique
IDAMMFTS	IDAMMFTS-	IDAMMFTS	0	85	0.0231	64.3573	0	0	A1101	1	Unique
DAMMFTSD	DAMMFTSD-	DAMMFTSD	0	90	0.0165	79.3386	0	0	A1101	1	Unique
AMMFTSDL	AMMFTSDL-	AMMFTSDL	0	55	0.0488	30.2552	0	0	A1101	1	Unique
MMFTSDLA	MMF-TSDLA	MMFTSDLA	0	47	0.051	28.7105	0	0	A1101	1	Unique
MFTSDLAT	MFTSDLAT-	MFTSDLAT	0	85	0.0187	74.1866	0	0	A1101	1	Unique
FTSDLATN	FTSDLATN-	FTSDLATN	0	45	0.0232	64.2522	0	0	A1101	1	Unique
TSDLATNN	TSDLATNN-	TSDLATNN	0	55	0.0214	68.0302	0	0	A1101	1	Unique
SDLATNNL	SDL-ATNNL	SDLATNNL	0	49	0.0224	65.8395	0	0	A1101	1	Unique
DLATNNLV	DLA-TNNLV	DLATNNLV	0	85	0.0128	87.6133	0	0	A1101	1	Unique
LATNNLVV	LAT-NNLVV	LATNNLVV	0	67.5	0.0214	68.0761	0	0	A1101	1	Unique
ATNNLVVM	ATN-NLVVM	ATNNLVVM	0.0005	14.1471	0.0716	19.1007	0.0005	0	A1101	1	Unique
TNNLVVMA	TNNLVVMA-	TNNLVVMA	0	51.25	0.0272	56.4384	0	0	A1101	1	Unique
NNLVVMAY	NNL-VVMAY	NNLVVMAY	0.0001	23.5333	0.0465	31.9018	0.0001	0	A1101	1	Unique
NLVVMAYI	NLV-VMAYI	NLVVMAYI	0	85	0.0243	61.9483	0	0	A1101	1	Unique
LVVMAYIT	LVVMAYIT-	LVVMAYIT	0	70	0.0236	63.4014	0	0	A1101	1	Unique
VVMAYITG	VVMAYITG-	VVMAYITG	0	42.5	0.0477	31.0454	0	0	A1101	1	Unique
VMAYITGG	VMAYITGG-	VMAYITGG	0	90	0.0214	68.0455	0	0	A1101	1	Unique
MAYITGGV	MAY-ITGGV	MAYITGGV	0	60	0.0358	42.9132	0	0	A1101	1	Unique
AYITGGVV	AYITGGV-V	AYITGGVV	0	51.25	0.0215	67.8181	0	0	A1101	1	Unique
YITGGVVQ	YIT-GGVVQ	YITGGVVQ	0	43	0.0201	70.9798	0	0	A1101	1	Unique
ITGGVVQL	IT-GGVVQL	ITGGVVQL	0.0001	29.1667	0.0277	55.4826	0.0001	0	A1101	1	Unique
TGGVVQLT	TGGVVQLT-	TGGVVQLT	0	70	0.0143	84.2785	0	0	A1101	1	Unique
GGVVQLTS	GGV-VQLTS	GGVVQLTS	0	75	0.0109	91.503	0	0	A1101	1	Unique
GVVQLTSQ	GVV-QLTSQ	GVVQLTSQ	0	39.5	0.0214	68.0651	0	0	A1101	1	Unique
VVQLTSQW	VVQ-LTSQW	VVQLTSQW	0.0002	19.871	0.0356	43.2375	0.0002	0	A1101	1	Unique
VQLTSQWL	VQLTSQWL-	VQLTSQWL	0	42	0.036	42.6	0	0	A1101	1	Unique
QLTSQWLT	QLTSQWLT-	QLTSQWLT	0	65	0.0233	64.0036	0	0	A1101	1	Unique
LTSQWLTN	LTSQWLTN-	LTSQWLTN	0	44	0.0329	46.9316	0	0	A1101	1	Unique
TSQWLTNI	TSQ-WLTNI	TSQWLTNI	0	37.6667	0.039	39.0091	0	0	A1101	1	Unique
SQWLTNIF	SQW-LTNIF	SQWLTNIF	0.0001	26.5	0.047	31.5699	0.0001	0	A1101	1	Unique
QWLTNIFG	QWLTNIFG-	QWLTNIFG	0	85	0.0213	68.2094	0	0	A1101	1	Unique
WLTNIFGT	WLTNIFGT-	WLTNIFGT	0	90	0.0166	78.95	0	0	A1101	1	Unique
LTNIFGTV	LTNIFGTV-	LTNIFGTV	0	42.5	0.0417	36.2613	0	0	A1101	1	Unique
TNIFGTVY	TNI-FGTVY	TNIFGTVY	0.0002	19.1935	0.059	24.1824	0.0002	0	A1101	1	Unique
NIFGTVYE	NIFGTVYE-	NIFGTVYE	0	41.5	0.035	43.9186	0	0	A1101	1	Unique
IFGTVYEK	#NAME?	IFGTVYEK	0.0109	4.9759	0.2467	4.3939	0.0109	0	A1101	1	Unique
FGTVYEKL	FGT-VYEKL	FGTVYEKL	0	67.5	0.0144	84.1301	0	0	A1101	1	Unique
GTVYEKLK	GTVYEKL-K	GTVYEKLK	0.0073	5.8093	0.1679	7.1408	0.0073	0	A1101	1	Unique
TVYEKLKP	TVYEK-LKP	TVYEKLKP	0.0001	27.375	0.0283	54.4715	0.0001	0	A1101	1	Unique
VYEKLKPV	#NAME?	VYEKLKPV	0	65	0.0189	73.8326	0	0	A1101	1	Unique
YEKLKPVL	YEK-LKPVL	YEKLKPVL	0	55	0.0105	92.0907	0	0	A1101	1	Unique
EKLKPVLD	EKLKPVLD-	EKLKPVLD	0	100	0.004	97.772	0	0	A1101	1	Unique
KLKPVLDW	KLK-PVLDW	KLKPVLDW	0.0001	22.2222	0.0294	52.5707	0.0001	0	A1101	1	Unique
LKPVLDWL	#NAME?	LKPVLDWL	0	90	0.0124	88.4052	0	0	A1101	1	Unique
KPVLDWLE	KPVLDWLE-	KPVLDWLE	0	62.5	0.0194	72.5785	0	0	A1101	1	Unique
PVLDWLEE	PVLDWLEE-	PVLDWLEE	0	85	0.012	89.2345	0	0	A1101	1	Unique
VLDWLEEK	VLD-WLEEK	VLDWLEEK	0.0062	6.1575	0.1745	6.8192	0.0062	0	A1101	1	Unique
LDWLEEKF	LDW-LEEKF	LDWLEEKF	0	55	0.0137	85.5631	0	0	A1101	1	Unique
DWLEEKFK	DWLEEK-FK	DWLEEKFK	0	39	0.022	66.8168	0	0	A1101	1	Unique
WLEEKFKE	WLEEKFKE-	WLEEKFKE	0	75	0.0095	93.9645	0	0	A1101	1	Unique
LEEKFKEG	LEEKFKEG-	LEEKFKEG	0	100	0.0046	97.4054	0	0	A1101	1	Unique
EEKFKEGV	EEK-FKEGV	EEKFKEGV	0	85	0.0069	96.1154	0	0	A1101	1	Unique
EKFKEGVE	EKFKEGVE-	EKFKEGVE	0	90	0.0043	97.5643	0	0	A1101	1	Unique
KFKEGVEF	KFKEGV-EF	KFKEGVEF	0.0001	27.5	0.0215	67.7656	0.0001	0	A1101	1	Unique
FKEGVEFL	F-KEGVEFL	FKEGVEFL	0	75	0.0114	90.4944	0	0	A1101	1	Unique
KEGVEFLR	K-EGVEFLR	KEGVEFLR	0.0001	25.7	0.0344	44.7646	0.0001	0	A1101	1	Unique
EGVEFLRD	EGVEFLRD-	EGVEFLRD	0	100	0.0067	96.2636	0	0	A1101	1	Unique
GVEFLRDG	GVEFLRDG-	GVEFLRDG	0	85	0.0131	86.905	0	0	A1101	1	Unique
VEFLRDGW	VEF-LRDGW	VEFLRDGW	0	65	0.0178	76.3318	0	0	A1101	1	Unique
EFLRDGWE	EFLRDGWE-	EFLRDGWE	0	90	0.0108	91.6822	0	0	A1101	1	Unique
FLRDGWEI	FLRDG-WEI	FLRDGWEI	0	67.5	0.0192	72.9466	0	0	A1101	1	Unique
LRDGWEIV	LRDGWEIV-	LRDGWEIV	0	75	0.012	89.4017	0	0	A1101	1	Unique
RDGWEIVK	R-DGWEIVK	RDGWEIVK	0.0005	14.8824	0.0608	23.2895	0.0005	0	A1101	1	Unique
DGWEIVKF	DGW-EIVKF	DGWEIVKF	0	51.25	0.0119	89.4721	0	0	A1101	1	Unique
GWEIVKFI	GWEIVKFI-	GWEIVKFI	0	85	0.0146	83.5982	0	0	A1101	1	Unique
WEIVKFIS	WEIVKFIS-	WEIVKFIS	0	90	0.0139	85.1452	0	0	A1101	1	Unique
EIVKFIST	EIVKFIST-	EIVKFIST	0	67.5	0.0162	79.9273	0	0	A1101	1	Unique
IVKFISTC	IVK-FISTC	IVKFISTC	0	43	0.0283	54.3761	0	0	A1101	1	Unique
VKFISTCA	#NAME?	VKFISTCA	0	75	0.0155	81.5479	0	0	A1101	1	Unique
KFISTCAC	KFISTCAC-	KFISTCAC	0	75	0.0257	59.1927	0	0	A1101	1	Unique
FISTCACE	FIS-TCACE	FISTCACE	0	90	0.0252	60.1859	0	0	A1101	1	Unique
ISTCACEI	IST-CACEI	ISTCACEI	0	85	0.036	42.6684	0	0	A1101	1	Unique
STCACEIV	STCACEIV-	STCACEIV	0	48	0.0537	27.0036	0	0	A1101	1	Unique
TCACEIVG	TCACEIVG-	TCACEIVG	0	100	0.0115	90.301	0	0	A1101	1	Unique
CACEIVGG	CACEIVGG-	CACEIVGG	0	100	0.0157	81.1416	0	0	A1101	1	Unique
ACEIVGGQ	ACEIVGGQ-	ACEIVGGQ	0	85	0.0085	95.238	0	0	A1101	1	Unique
CEIVGGQI	CEI-VGGQI	CEIVGGQI	0	90	0.0119	89.5623	0	0	A1101	1	Unique
EIVGGQIV	EIVGGQIV-	EIVGGQIV	0	70	0.0109	91.4493	0	0	A1101	1	Unique
IVGGQIVT	IVGGQIVT-	IVGGQIVT	0	53.75	0.0168	78.5182	0	0	A1101	1	Unique
VGGQIVTC	#NAME?	VGGQIVTC	0	75	0.011	91.3131	0	0	A1101	1	Unique
GGQIVTCA	GGQ-IVTCA	GGQIVTCA	0	85	0.0149	82.8288	0	0	A1101	1	Unique
GQIVTCAK	GQI-VTCAK	GQIVTCAK	0.0029	7.9976	0.1716	6.9501	0.0029	0	A1101	1	Unique
QIVTCAKE	QIV-TCAKE	QIVTCAKE	0	85	0.0141	84.6712	0	0	A1101	1	Unique
IVTCAKEI	IVTCAK-EI	IVTCAKEI	0	70	0.0201	70.8415	0	0	A1101	1	Unique
VTCAKEIK	VTCAKEI-K	VTCAKEIK	0.0045	6.8819	0.1652	7.2833	0.0045	0	A1101	1	Unique
TCAKEIKE	#NAME?	TCAKEIKE	0	85	0.0092	94.5611	0	0	A1101	1	Unique
CAKEIKES	CAKEIKES-	CAKEIKES	0	70	0.0098	93.3859	0	0	A1101	1	Unique
AKEIKESV	A-KEIKESV	AKEIKESV	0	85	0.0068	96.1682	0	0	A1101	1	Unique
KEIKESVQ	KEIKESVQ-	KEIKESVQ	0	67.5	0.0078	95.6355	0	0	A1101	1	Unique
EIKESVQT	EIKESVQT-	EIKESVQT	0	67.5	0.0079	95.5445	0	0	A1101	1	Unique
IKESVQTF	#NAME?	IKESVQTF	0	55	0.0109	91.5174	0	0	A1101	1	Unique
KESVQTFF	KES-VQTFF	KESVQTFF	0.0001	24.8462	0.025	60.5174	0.0001	0	A1101	1	Unique
ESVQTFFK	ESV-QTFFK	ESVQTFFK	0.0086	5.4691	0.2149	5.2702	0.0086	0	A1101	1	Unique
SVQTFFKL	SVQ-TFFKL	SVQTFFKL	0.0005	14.3824	0.0791	17.0248	0.0005	0	A1101	1	Unique
VQTFFKLV	VQT-FFKLV	VQTFFKLV	0	50	0.0295	52.4088	0	0	A1101	1	Unique
QTFFKLVN	QTFFKLVN-	QTFFKLVN	0.0002	21.45	0.0553	26.1081	0.0002	0	A1101	1	Unique
TFFKLVNK	#NAME?	TFFKLVNK	0.0409	2.8645	0.3256	2.8338	0.0409	0	A1101	1	Unique
FFKLVNKF	FFKLVN-KF	FFKLVNKF	0	45	0.0156	81.2648	0	0	A1101	1	Unique
FKLVNKFL	FKL-VNKFL	FKLVNKFL	0	85	0.012	89.3511	0	0	A1101	1	Unique
KLVNKFLA	KLVNKFLA-	KLVNKFLA	0	37.3333	0.0379	40.2698	0	0	A1101	1	Unique
LVNKFLAL	LVN-KFLAL	LVNKFLAL	0.0003	17.72	0.0512	28.5855	0.0003	0	A1101	1	Unique
VNKFLALC	VNKFLALC-	VNKFLALC	0	65	0.0197	71.8354	0	0	A1101	1	Unique
NKFLALCA	NKF-LALCA	NKFLALCA	0	90	0.0146	83.5753	0	0	A1101	1	Unique
KFLALCAD	KFLALCAD-	KFLALCAD	0	100	0.0149	82.8858	0	0	A1101	1	Unique
FLALCADS	FLALCADS-	FLALCADS	0	100	0.0146	83.6507	0	0	A1101	1	Unique
LALCADSI	LAL-CADSI	LALCADSI	0	90	0.024	62.5728	0	0	A1101	1	Unique
ALCADSII	ALCADSII-	ALCADSII	0	65	0.0206	69.6633	0	0	A1101	1	Unique
LCADSIII	LCADSIII-	LCADSIII	0	85	0.013	87.1931	0	0	A1101	1	Unique
CADSIIIG	CADSIIIG-	CADSIIIG	0	67.5	0.0227	65.199	0	0	A1101	1	Unique
ADSIIIGG	ADSIIIGG-	ADSIIIGG	0	90	0.012	89.2895	0	0	A1101	1	Unique
DSIIIGGA	DSI-IIGGA	DSIIIGGA	0	75	0.0152	82.153	0	0	A1101	1	Unique
SIIIGGAK	SII-IGGAK	SIIIGGAK	0.0157	4.3336	0.2466	4.3973	0.0157	0	A1101	1	Unique
IIIGGAKL	III-GGAKL	IIIGGAKL	0	48	0.0194	72.5176	0	0	A1101	1	Unique
IIGGAKLK	IIGGAK-LK	IIGGAKLK	0.0028	8.1513	0.1298	9.6361	0.0028	0	A1101	1	Unique
IGGAKLKA	IGG-AKLKA	IGGAKLKA	0	70	0.0113	90.6951	0	0	A1101	1	Unique
GGAKLKAL	GGA-KLKAL	GGAKLKAL	0	56.6667	0.0112	90.8742	0	0	A1101	1	Unique
GAKLKALN	GAKLKALN-	GAKLKALN	0	67.5	0.0111	90.9943	0	0	A1101	1	Unique
AKLKALNL	AKL-KALNL	AKLKALNL	0	45	0.0143	84.1986	0	0	A1101	1	Unique
KLKALNLG	KLKALNLG-	KLKALNLG	0	62.5	0.0208	69.3419	0	0	A1101	1	Unique
LKALNLGE	LKALNLGE-	LKALNLGE	0	100	0.0082	95.4025	0	0	A1101	1	Unique
KALNLGET	KALNLGET-	KALNLGET	0	62.5	0.0167	78.8545	0	0	A1101	1	Unique
ALNLGETF	ALN-LGETF	ALNLGETF	0	33	0.0259	58.7973	0	0	A1101	1	Unique
LNLGETFV	LNLGETFV-	LNLGETFV	0	75	0.0191	73.2372	0	0	A1101	1	Unique
NLGETFVT	NLGETFVT-	NLGETFVT	0	85	0.0141	84.6667	0	0	A1101	1	Unique
LGETFVTH	LGE-TFVTH	LGETFVTH	0.0001	31.8	0.024	62.6011	0.0001	0	A1101	1	Unique
GETFVTHS	GETFVTHS-	GETFVTHS	0	56.6667	0.0117	90.0448	0	0	A1101	1	Unique
ETFVTHSK	ETF-VTHSK	ETFVTHSK	0.0616	2.3697	0.241	4.5414	0.0616	0	A1101	1	Unique
TFVTHSKG	TFVTHSKG-	TFVTHSKG	0	85	0.013	87.2195	0	0	A1101	1	Unique
FVTHSKGL	FVT-HSKGL	FVTHSKGL	0	62.5	0.0136	85.7853	0	0	A1101	1	Unique
VTHSKGLY	VTHSKGL-Y	VTHSKGLY	0.0054	6.4798	0.1068	12.0322	0.0054	0	A1101	1	Unique
THSKGLYR	#NAME?	THSKGLYR	0.0021	8.9427	0.1068	12.0334	0.0021	0	A1101	1	Unique
HSKGLYRK	HS-KGLYRK	HSKGLYRK	0.0128	4.7003	0.1731	6.8833	0.0128	0	A1101	1	Unique
SKGLYRKC	SKG-LYRKC	SKGLYRKC	0	85	0.0075	95.7696	0	0	A1101	1	Unique
KGLYRKCV	KGLYRKCV-	KGLYRKCV	0	85	0.0152	82.2466	0	0	A1101	1	Unique
GLYRKCVK	GLYRKCV-K	GLYRKCVK	0.0013	10.5127	0.1365	9.1184	0.0013	0	A1101	1	Unique
LYRKCVKS	LYRKC-VKS	LYRKCVKS	0	85	0.0128	87.5407	0	0	A1101	1	Unique
YRKCVKSR	YR-KCVKSR	YRKCVKSR	0	45	0.0189	73.6568	0	0	A1101	1	Unique
RKCVKSRE	RKCVKSRE-	RKCVKSRE	0	90	0.0072	95.9661	0	0	A1101	1	Unique
KCVKSREE	KCVKSREE-	KCVKSREE	0	75	0.0074	95.842	0	0	A1101	1	Unique
CVKSREET	CVKSREET-	CVKSREET	0	75	0.0123	88.5944	0	0	A1101	1	Unique
VKSREETG	VKSREETG-	VKSREETG	0	100	0.004	97.7501	0	0	A1101	1	Unique
KSREETGL	KSREE-TGL	KSREETGL	0	37	0.0228	64.9394	0	0	A1101	1	Unique
SREETGLL	SREETGL-L	SREETGLL	0	58.3333	0.0137	85.5499	0	0	A1101	1	Unique
REETGLLM	RE-ETGLLM	REETGLLM	0	46	0.0191	73.1575	0	0	A1101	1	Unique
EETGLLMP	EETGLLMP-	EETGLLMP	0	75	0.0118	89.8306	0	0	A1101	1	Unique
ETGLLMPL	ET-GLLMPL	ETGLLMPL	0	46	0.0338	45.6725	0	0	A1101	1	Unique
TGLLMPLK	TGL-LMPLK	TGLLMPLK	0.004	7.1669	0.1965	5.9065	0.004	0	A1101	1	Unique
GLLMPLKA	GLL-MPLKA	GLLMPLKA	0	49	0.0208	69.3966	0	0	A1101	1	Unique
LLMPLKAP	LLMPLKAP-	LLMPLKAP	0	65	0.0241	62.3767	0	0	A1101	2	Share=2
LMPLKAPK	#NAME?	LMPLKAPK	0.0018	9.3718	0.1852	6.3559	0.0018	0	A1101	2	Share=2
MPLKAPKE	MPLKAPKE-	MPLKAPKE	0	70	0.0108	91.5855	0	0	A1101	2	Share=2
PLKAPKEI	#NAME?	PLKAPKEI	0	90	0.0061	96.5735	0	0	A1101	1	Unique
LKAPKEII	LKAPKEII-	LKAPKEII	0	90	0.0069	96.1115	0	0	A1101	1	Unique
KAPKEIIF	KAPKEII-F	KAPKEIIF	0.0001	29.3333	0.022	66.6681	0.0001	0	A1101	1	Unique
APKEIIFL	APK-EIIFL	APKEIIFL	0	34.5	0.0206	69.7704	0	0	A1101	1	Unique
PKEIIFLE	#NAME?	PKEIIFLE	0	90	0.0071	96.02	0	0	A1101	1	Unique
KEIIFLEG	KEIIFLEG-	KEIIFLEG	0	85	0.0133	86.4078	0	0	A1101	1	Unique
EIIFLEGE	EII-FLEGE	EIIFLEGE	0	85	0.0127	87.8861	0	0	A1101	1	Unique
IIFLEGET	IIFLEGET-	IIFLEGET	0	65	0.0195	72.3582	0	0	A1101	1	Unique
IFLEGETL	IFLEG-ETL	IFLEGETL	0	60	0.0177	76.4045	0	0	A1101	1	Unique
FLEGETLP	FLEGETLP-	FLEGETLP	0	70	0.0127	87.8553	0	0	A1101	1	Unique
LEGETLPT	LEGETLPT-	LEGETLPT	0	90	0.0102	92.6675	0	0	A1101	1	Unique
EGETLPTE	EGETLPTE-	EGETLPTE	0	85	0.0071	95.9908	0	0	A1101	1	Unique
GETLPTEV	GET-LPTEV	GETLPTEV	0	56.6667	0.0104	92.2555	0	0	A1101	1	Unique
ETLPTEVL	ETL-PTEVL	ETLPTEVL	0	37.3333	0.0225	65.5728	0	0	A1101	1	Unique
TLPTEVLT	TLPTEVLT-	TLPTEVLT	0	56.6667	0.0185	74.7773	0	0	A1101	1	Unique
LPTEVLTE	LPTEVLTE-	LPTEVLTE	0	65	0.0129	87.2833	0	0	A1101	1	Unique
PTEVLTEE	PTE-VLTEE	PTEVLTEE	0	75	0.0112	90.9387	0	0	A1101	1	Unique
TEVLTEEV	TEV-LTEEV	TEVLTEEV	0	65	0.0153	82.0114	0	0	A1101	1	Unique
EVLTEEVV	EVL-TEEVV	EVLTEEVV	0	67.5	0.0124	88.5438	0	0	A1101	1	Unique
VLTEEVVL	VLTEEVVL-	VLTEEVVL	0	60	0.0161	80.0982	0	0	A1101	1	Unique
LTEEVVLK	LT-EEVVLK	LTEEVVLK	0.0173	4.1742	0.2022	5.6902	0.0173	0	A1101	1	Unique
TEEVVLKT	TE-EVVLKT	TEEVVLKT	0	67.5	0.0104	92.3719	0	0	A1101	1	Unique
EEVVLKTG	EEVVLKTG-	EEVVLKTG	0	90	0.0058	96.7548	0	0	A1101	1	Unique
EVVLKTGD	EVVLKTGD-	EVVLKTGD	0	100	0.0064	96.4326	0	0	A1101	1	Unique
VVLKTGDL	VVLKTGDL-	VVLKTGDL	0	49	0.0252	60.2021	0	0	A1101	1	Unique
VLKTGDLQ	VLK-TGDLQ	VLKTGDLQ	0	46	0.0212	68.4412	0	0	A1101	1	Unique
LKTGDLQP	#NAME?	LKTGDLQP	0	90	0.0052	97.0725	0	0	A1101	1	Unique
KTGDLQPL	KTGDLQPL-	KTGDLQPL	0.0001	23.8667	0.0366	41.8568	0.0001	0	A1101	1	Unique
TGDLQPLE	TGDLQPLE-	TGDLQPLE	0	58.3333	0.0136	85.8139	0	0	A1101	1	Unique
GDLQPLEQ	GDLQPL-EQ	GDLQPLEQ	0	62.5	0.0097	93.5597	0	0	A1101	1	Unique
DLQPLEQP	DLQ-PLEQP	DLQPLEQP	0	70	0.0079	95.549	0	0	A1101	1	Unique
LQPLEQPT	LQPLEQPT-	LQPLEQPT	0	75	0.0097	93.5668	0	0	A1101	1	Unique
QPLEQPTS	QPLEQPTS-	QPLEQPTS	0	65	0.0083	95.3346	0	0	A1101	1	Unique
PLEQPTSE	PLEQPTSE-	PLEQPTSE	0	75	0.0059	96.7026	0	0	A1101	1	Unique
LEQPTSEA	LEQ-PTSEA	LEQPTSEA	0	70	0.0099	93.2748	0	0	A1101	1	Unique
EQPTSEAV	EQ-PTSEAV	EQPTSEAV	0	56.6667	0.0099	93.2551	0	0	A1101	1	Unique
QPTSEAVE	QPTSEAVE-	QPTSEAVE	0	70	0.0091	94.6292	0	0	A1101	1	Unique
PTSEAVEA	PTSE-AVEA	PTSEAVEA	0	70	0.0128	87.5649	0	0	A1101	1	Unique
TSEAVEAP	TSEAVEAP-	TSEAVEAP	0	58.3333	0.021	68.8172	0	0	A1101	1	Unique
SEAVEAPL	SEA-VEAPL	SEAVEAPL	0	58.3333	0.0204	70.2368	0	0	A1101	1	Unique
EAVEAPLV	EAV-EAPLV	EAVEAPLV	0	62.5	0.0139	85.1782	0	0	A1101	1	Unique
AVEAPLVG	AVEAPLVG-	AVEAPLVG	0	34.25	0.0263	58.1385	0	0	A1101	1	Unique
VEAPLVGT	VEA-PLVGT	VEAPLVGT	0	65	0.0124	88.425	0	0	A1101	1	Unique
EAPLVGTP	EAPLVGTP-	EAPLVGTP	0	75	0.0104	92.311	0	0	A1101	1	Unique
APLVGTPV	APLVGTPV-	APLVGTPV	0	58.3333	0.0227	65.2492	0	0	A1101	1	Unique
PLVGTPVC	#NAME?	PLVGTPVC	0	100	0.0072	95.9588	0	0	A1101	1	Unique
LVGTPVCI	LVGTP-VCI	LVGTPVCI	0	53.75	0.0277	55.4658	0	0	A1101	1	Unique
VGTPVCIN	VGTPVCIN-	VGTPVCIN	0	67.5	0.0154	81.8082	0	0	A1101	1	Unique
GTPVCING	GTPVCING-	GTPVCING	0	75	0.0202	70.7407	0	0	A1101	1	Unique
TPVCINGL	TPV-CINGL	TPVCINGL	0	75	0.0224	65.8986	0	0	A1101	1	Unique
PVCINGLM	PVCIN-GLM	PVCINGLM	0	75	0.018	75.7909	0	0	A1101	1	Unique
VCINGLML	VCI-NGLML	VCINGLML	0	67.5	0.0182	75.2795	0	0	A1101	1	Unique
CINGLMLL	CIN-GLMLL	CINGLMLL	0	49	0.0431	34.8402	0	0	A1101	1	Unique
INGLMLLE	ING-LMLLE	INGLMLLE	0	75	0.0197	71.8003	0	0	A1101	1	Unique
NGLMLLEI	NGL-MLLEI	NGLMLLEI	0	85	0.0203	70.3633	0	0	A1101	2	Share=2
GLMLLEIK	GLM-LLEIK	GLMLLEIK	0.0029	8.0327	0.1787	6.6293	0.0029	0	A1101	2	Share=2
LMLLEIKD	LML-LEIKD	LMLLEIKD	0	100	0.0082	95.4137	0	0	A1101	2	Share=2
MLLEIKDT	MLLEIKDT-	MLLEIKDT	0	75	0.014	84.9863	0	0	A1101	1	Unique
LLEIKDTE	LLEIKDTE-	LLEIKDTE	0	85	0.0094	94.1347	0	0	A1101	1	Unique
LEIKDTEK	#NAME?	LEIKDTEK	0.0001	31.8	0.0284	54.3096	0.0001	0	A1101	1	Unique
EIKDTEKY	EIK-DTEKY	EIKDTEKY	0.0001	30.1667	0.0142	84.395	0.0001	0	A1101	1	Unique
IKDTEKYC	#NAME?	IKDTEKYC	0	100	0.0048	97.283	0	0	A1101	1	Unique
KDTEKYCA	KDTE-KYCA	KDTEKYCA	0	85	0.0104	92.3486	0	0	A1101	1	Unique
DTEKYCAL	DTE-KYCAL	DTEKYCAL	0	67.5	0.0188	73.8748	0	0	A1101	1	Unique
TEKYCALA	TEKYCALA-	TEKYCALA	0	85	0.018	75.7818	0	0	A1101	1	Unique
EKYCALAP	EKYCALAP-	EKYCALAP	0	100	0.01	93.0616	0	0	A1101	1	Unique
KYCALAPN	KYCALAPN-	KYCALAPN	0	56.6667	0.027	56.7391	0	0	A1101	1	Unique
YCALAPNM	YCA-LAPNM	YCALAPNM	0	70	0.0188	73.9147	0	0	A1101	1	Unique
CALAPNMM	CALAPNMM-	CALAPNMM	0	60	0.0289	53.3464	0	0	A1101	1	Unique
ALAPNMMV	ALA-PNMMV	ALAPNMMV	0	34.75	0.0374	40.8962	0	0	A1101	1	Unique
LAPNMMVT	LAPNMMVT-	LAPNMMVT	0	75	0.0182	75.4432	0	0	A1101	1	Unique
APNMMVTN	APNMMVTN-	APNMMVTN	0	67.5	0.0187	74.1655	0	0	A1101	1	Unique
PNMMVTNN	PNMMVTNN-	PNMMVTNN	0	100	0.0098	93.3106	0	0	A1101	1	Unique
NMMVTNNT	NMMVTNNT-	NMMVTNNT	0	85	0.018	75.825	0	0	A1101	1	Unique
MMVTNNTF	MMV-TNNTF	MMVTNNTF	0	53.75	0.0324	47.6079	0	0	A1101	1	Unique
MVTNNTFT	MVTNNTFT-	MVTNNTFT	0	44	0.0371	41.2864	0	0	A1101	1	Unique
VTNNTFTL	VTNNTFTL-	VTNNTFTL	0.0003	17.48	0.0667	20.8096	0.0003	0	A1101	1	Unique
TNNTFTLK	#NAME?	TNNTFTLK	0.0242	3.6227	0.2889	3.4424	0.0242	0	A1101	1	Unique
NNTFTLKG	NNT-FTLKG	NNTFTLKG	0	90	0.01	93.1207	0	0	A1101	1	Unique
NTFTLKGG	NTFTLKGG-	NTFTLKGG	0	75	0.0171	77.7977	0	0	A1101	1	Unique
AYTRYVDNN	AYTRYVDNN	AYTRYVDNN	0	85	0.0197	71.805	0	0	A1101	1	Unique
YTRYVDNNF	YTRYVDNNF	YTRYVDNNF	0.0004	15.8442	0.0629	22.3401	0.0004	0	A1101	1	Unique
TRYVDNNFC	TRYVDNNFC	TRYVDNNFC	0	62.5	0.0191	73.3286	0	0	A1101	2	Share=2
RYVDNNFCG	RYVDNNFCG	RYVDNNFCG	0	52.5	0.037	41.4573	0	0	A1101	2	Share=2
YVDNNFCGP	YVDNNFCGP	YVDNNFCGP	0	35	0.0459	32.3764	0	0	A1101	2	Share=2
VDNNFCGPD	VDNNFCGPD	VDNNFCGPD	0	100	0.0157	81.1575	0	0	A1101	2	Share=2
DNNFCGPDG	DNNFCGPDG	DNNFCGPDG	0	100	0.0113	90.7847	0	0	A1101	2	Share=2
NNFCGPDGY	NNFCGPDGY	NNFCGPDGY	0.0003	16.6129	0.0867	15.3776	0.0003	0	A1101	2	Share=2
NFCGPDGYP	NFCGPDGYP	NFCGPDGYP	0	67.5	0.0199	71.4744	0	0	A1101	2	Share=2
FCGPDGYPL	FCGPDGYPL	FCGPDGYPL	0	58.3333	0.0192	72.9864	0	0	A1101	2	Share=2
CGPDGYPLE	CGPDGYPLE	CGPDGYPLE	0	45	0.0317	48.6787	0	0	A1101	1	Unique
GPDGYPLEC	GPDGYPLEC	GPDGYPLEC	0.0002	19.9355	0.0185	74.6789	0.0002	0	A1101	1	Unique
PDGYPLECI	PDGYPLECI	PDGYPLECI	0	90	0.0088	95.0494	0	0	A1101	1	Unique
DGYPLECIK	DGYPLECIK	DGYPLECIK	0.0024	8.4857	0.131	9.5314	0.0024	0	A1101	1	Unique
GYPLECIKD	GYPLECIKD	GYPLECIKD	0	100	0.0073	95.8942	0	0	A1101	1	Unique
YPLECIKDL	YPLECIKDL	YPLECIKDL	0	60	0.0185	74.5992	0	0	A1101	1	Unique
PLECIKDLL	PLECIKDLL	PLECIKDLL	0	75	0.0194	72.6113	0	0	A1101	1	Unique
LECIKDLLA	LECIKDLLA	LECIKDLLA	0	70	0.0231	64.4139	0	0	A1101	1	Unique
ECIKDLLAR	ECIKDLLAR	ECIKDLLAR	0.0021	8.9547	0.0803	16.7442	0.0021	0	A1101	1	Unique
CIKDLLARA	CIKDLLARA	CIKDLLARA	0.0001	29.3333	0.0486	30.4184	0.0001	0	A1101	1	Unique
IKDLLARAG	IKDLLARAG	IKDLLARAG	0	90	0.008	95.4929	0	0	A1101	1	Unique
KDLLARAGK	KDLLARAGK	KDLLARAGK	0.009	5.3731	0.1851	6.3614	0.009	0	A1101	1	Unique
DLLARAGKA	DLLARAGKA	DLLARAGKA	0	75	0.0139	85.0858	0	0	A1101	1	Unique
LLARAGKAS	LLARAGKAS	LLARAGKAS	0	65	0.0212	68.5002	0	0	A1101	1	Unique
LARAGKASC	LARAGKASC	LARAGKASC	0	52.5	0.0189	73.76	0	0	A1101	1	Unique
ARAGKASCT	ARAGKASCT	ARAGKASCT	0	55	0.0143	84.3425	0	0	A1101	1	Unique
RAGKASCTL	RAGKASCTL	RAGKASCTL	0.0001	25.4	0.0455	32.7536	0.0001	0	A1101	1	Unique
AGKASCTLS	AGKASCTLS	AGKASCTLS	0	46	0.0364	42.1013	0	0	A1101	1	Unique
GKASCTLSE	GKASCTLSE	GKASCTLSE	0	55	0.0213	68.275	0	0	A1101	1	Unique
KASCTLSEQ	KASCTLSEQ	KASCTLSEQ	0.0005	14.1078	0.1038	12.4632	0.0005	0	A1101	1	Unique
ASCTLSEQL	ASCTLSEQL	ASCTLSEQL	0.0006	13.8929	0.0717	19.0762	0.0006	0	A1101	1	Unique
SCTLSEQLD	SCTLSEQLD	SCTLSEQLD	0	90	0.0085	95.2206	0	0	A1101	1	Unique
CTLSEQLDF	CTLSEQLDF	CTLSEQLDF	0.0008	12.6067	0.1267	9.8915	0.0008	0	A1101	1	Unique
TLSEQLDFI	TLSEQLDFI	TLSEQLDFI	0.0001	23.3333	0.0634	22.1602	0.0001	0	A1101	1	Unique
LSEQLDFID	LSEQLDFID	LSEQLDFID	0	90	0.0184	74.9461	0	0	A1101	1	Unique
SEQLDFIDT	SEQLDFIDT	SEQLDFIDT	0	65	0.0181	75.6386	0	0	A1101	1	Unique
EQLDFIDTK	EQLDFIDTK	EQLDFIDTK	0.1789	1.1928	0.347	2.5208	0.1789	1	A1101	1	Unique
QLDFIDTKR	QLDFIDTKR	QLDFIDTKR	0.0384	2.9352	0.2186	5.1606	0.0384	0	A1101	1	Unique
LDFIDTKRG	LDFIDTKRG	LDFIDTKRG	0	90	0.009	94.8764	0	0	A1101	1	Unique
DFIDTKRGV	DFIDTKRGV	DFIDTKRGV	0	50	0.0154	81.6438	0	0	A1101	1	Unique
FIDTKRGVY	FIDTKRGVY	FIDTKRGVY	0.0039	7.2394	0.1099	11.6739	0.0039	0	A1101	1	Unique
IDTKRGVYC	IDTKRGVYC	IDTKRGVYC	0	56.6667	0.0205	69.9891	0	0	A1101	1	Unique
DTKRGVYCC	DTKRGVYCC	DTKRGVYCC	0	47	0.0205	69.8907	0	0	A1101	1	Unique
TKRGVYCCR	TKRGVYCCR	TKRGVYCCR	0.0001	22.6111	0.0458	32.4639	0.0001	0	A1101	1	Unique
KRGVYCCRE	KRGVYCCRE	KRGVYCCRE	0	90	0.0135	85.9767	0	0	A1101	1	Unique
RGVYCCREH	RGVYCCREH	RGVYCCREH	0.0001	24.8462	0.055	26.265	0.0001	0	A1101	1	Unique
GVYCCREHE	GVYCCREHE	GVYCCREHE	0.0001	26.3	0.0806	16.6716	0.0001	0	A1101	1	Unique
VYCCREHEH	VYCCREHEH	VYCCREHEH	0.0001	26.2	0.0453	32.8929	0.0001	0	A1101	1	Unique
YCCREHEHE	YCCREHEHE	YCCREHEHE	0	85	0.0107	91.7019	0	0	A1101	1	Unique
CCREHEHEI	CCREHEHEI	CCREHEHEI	0	67.5	0.0129	87.4087	0	0	A1101	1	Unique
CREHEHEIA	CREHEHEIA	CREHEHEIA	0	85	0.0114	90.6163	0	0	A1101	1	Unique
REHEHEIAW	REHEHEIAW	REHEHEIAW	0.0007	13.1643	0.0328	47.041	0.0007	0	A1101	1	Unique
EHEHEIAWY	EHEHEIAWY	EHEHEIAWY	0.0001	28.5714	0.028	54.8653	0.0001	0	A1101	1	Unique
HEHEIAWYT	HEHEIAWYT	HEHEIAWYT	0.0001	27.125	0.0364	42.2013	0.0001	0	A1101	1	Unique
EHEIAWYTE	EHEIAWYTE	EHEIAWYTE	0	62.5	0.0192	73.0145	0	0	A1101	1	Unique
HEIAWYTER	HEIAWYTER	HEIAWYTER	0.0136	4.5676	0.1676	7.1579	0.0136	0	A1101	1	Unique
EIAWYTERS	EIAWYTERS	EIAWYTERS	0	51.25	0.033	46.7578	0	0	A1101	1	Unique
IAWYTERSE	IAWYTERSE	IAWYTERSE	0.0001	30.8333	0.0289	53.3532	0.0001	0	A1101	1	Unique
AWYTERSEK	AWYTERSEK	AWYTERSEK	0.0194	3.9683	0.2241	4.9962	0.0194	0	A1101	1	Unique
WYTERSEKS	WYTERSEKS	WYTERSEKS	0	67.5	0.0128	87.4879	0	0	A1101	1	Unique
YTERSEKSY	YTERSEKSY	YTERSEKSY	0.0035	7.496	0.0804	16.714	0.0035	0	A1101	1	Unique
TERSEKSYE	TERSEKSYE	TERSEKSYE	0	50	0.0148	83.1233	0	0	A1101	1	Unique
ERSEKSYEL	ERSEKSYEL	ERSEKSYEL	0.0002	21.2	0.0209	69.2173	0.0002	0	A1101	1	Unique
RSEKSYELQ	RSEKSYELQ	RSEKSYELQ	0.0011	11.1623	0.0777	17.371	0.0011	0	A1101	1	Unique
SEKSYELQT	SEKSYELQT	SEKSYELQT	0.0001	30	0.0203	70.5274	0.0001	0	A1101	1	Unique
EKSYELQTP	EKSYELQTP	EKSYELQTP	0	75	0.0064	96.4096	0	0	A1101	1	Unique
KSYELQTPF	KSYELQTPF	KSYELQTPF	0.0276	3.4158	0.2295	4.8515	0.0276	0	A1101	1	Unique
SYELQTPFE	SYELQTPFE	SYELQTPFE	0.0001	26.3	0.044	33.9366	0.0001	0	A1101	1	Unique
YELQTPFEI	YELQTPFEI	YELQTPFEI	0.0002	20.2	0.0452	33.0146	0.0002	0	A1101	1	Unique
ELQTPFEIK	ELQTPFEIK	ELQTPFEIK	0.1492	1.3781	0.3511	2.4676	0.1492	1	A1101	1	Unique
LQTPFEIKL	LQTPFEIKL	LQTPFEIKL	0.0004	15.7792	0.0448	33.2976	0.0004	0	A1101	1	Unique
QTPFEIKLA	QTPFEIKLA	QTPFEIKLA	0.0002	21.45	0.0414	36.5168	0.0002	0	A1101	1	Unique
TPFEIKLAK	TPFEIKLAK	TPFEIKLAK	0.0404	2.8783	0.1874	6.2662	0.0404	0	A1101	1	Unique
PFEIKLAKK	PFEIKLAKK	PFEIKLAKK	0.0003	16.5484	0.0697	19.7485	0.0003	0	A1101	1	Unique
FEIKLAKKF	FEIKLAKKF	FEIKLAKKF	0.0001	26.8	0.0186	74.3811	0.0001	0	A1101	1	Unique
EIKLAKKFD	EIKLAKKFD	EIKLAKKFD	0	90	0.0079	95.5597	0	0	A1101	1	Unique
IKLAKKFDT	IKLAKKFDT	IKLAKKFDT	0	90	0.0092	94.5503	0	0	A1101	1	Unique
KLAKKFDTF	KLAKKFDTF	KLAKKFDTF	0.0013	10.6592	0.0818	16.4193	0.0013	0	A1101	1	Unique
LAKKFDTFN	LAKKFDTFN	LAKKFDTFN	0	58.3333	0.0287	53.747	0	0	A1101	1	Unique
AKKFDTFNG	AKKFDTFNG	AKKFDTFNG	0	62.5	0.0143	84.1804	0	0	A1101	1	Unique
KKFDTFNGE	KKFDTFNGE	KKFDTFNGE	0	34.5	0.0168	78.575	0	0	A1101	1	Unique
KFDTFNGEC	KFDTFNGEC	KFDTFNGEC	0	35.6667	0.0259	58.8493	0	0	A1101	1	Unique
FDTFNGECP	FDTFNGECP	FDTFNGECP	0	90	0.012	89.4171	0	0	A1101	1	Unique
DTFNGECPN	DTFNGECPN	DTFNGECPN	0	52.5	0.039	39.034	0	0	A1101	1	Unique
TFNGECPNF	TFNGECPNF	TFNGECPNF	0.0002	19.2258	0.0465	31.9338	0.0002	0	A1101	1	Unique
FNGECPNFV	FNGECPNFV	FNGECPNFV	0	58.3333	0.0299	51.599	0	0	A1101	1	Unique
NGECPNFVF	NGECPNFVF	NGECPNFVF	0	53.75	0.0302	51.12	0	0	A1101	1	Unique
GECPNFVFP	GECPNFVFP	GECPNFVFP	0	41	0.0289	53.4316	0	0	A1101	1	Unique
ECPNFVFPL	ECPNFVFPL	ECPNFVFPL	0	40.5	0.0372	41.2142	0	0	A1101	1	Unique
CPNFVFPLN	CPNFVFPLN	CPNFVFPLN	0	65	0.0414	36.5227	0	0	A1101	1	Unique
PNFVFPLNS	PNFVFPLNS	PNFVFPLNS	0	62.5	0.0274	55.9707	0	0	A1101	1	Unique
NFVFPLNSI	NFVFPLNSI	NFVFPLNSI	0.0001	29.1667	0.0486	30.4142	0.0001	0	A1101	1	Unique
FVFPLNSII	FVFPLNSII	FVFPLNSII	0.0002	19	0.0689	20.011	0.0002	0	A1101	1	Unique
VFPLNSIIK	VFPLNSIIK	VFPLNSIIK	0.0103	5.109	0.2129	5.3303	0.0103	0	A1101	1	Unique
FPLNSIIKT	FPLNSIIKT	FPLNSIIKT	0	37	0.023	64.4685	0	0	A1101	1	Unique
PLNSIIKTI	PLNSIIKTI	PLNSIIKTI	0	56.6667	0.0175	76.9318	0	0	A1101	1	Unique
LNSIIKTIQ	LNSIIKTIQ	LNSIIKTIQ	0.0001	31.8	0.035	43.9239	0.0001	0	A1101	1	Unique
NSIIKTIQP	NSIIKTIQP	NSIIKTIQP	0.0001	26.2	0.0351	43.8609	0.0001	0	A1101	1	Unique
SIIKTIQPR	SIIKTIQPR	SIIKTIQPR	0.5825	0.277	0.5725	0.5788	0.5825	1	A1101	1	Unique
IIKTIQPRV	IIKTIQPRV	IIKTIQPRV	0.0002	20.28	0.0417	36.212	0.0002	0	A1101	1	Unique
IKTIQPRVE	IKTIQPRVE	IKTIQPRVE	0	85	0.0068	96.1895	0	0	A1101	1	Unique
KTIQPRVEK	KTIQPRVEK	KTIQPRVEK	0.9762	0.0054	0.7587	0.0597	0.9762	1	A1101	1	Unique
TIQPRVEKK	TIQPRVEKK	TIQPRVEKK	0.7842	0.1078	0.5672	0.6062	0.7842	1	A1101	1	Unique
IQPRVEKKK	IQPRVEKKK	IQPRVEKKK	0.0166	4.2387	0.1356	9.1843	0.0166	0	A1101	2	Share=2
QPRVEKKKL	QPRVEKKKL	QPRVEKKKL	0	35.3333	0.0095	93.9215	0	0	A1101	1	Unique
PRVEKKKLD	PRVEKKKLD	PRVEKKKLD	0	100	0.002	98.8857	0	0	A1101	1	Unique
RVEKKKLDG	RVEKKKLDG	RVEKKKLDG	0	49	0.0186	74.3929	0	0	A1101	1	Unique
VEKKKLDGF	VEKKKLDGF	VEKKKLDGF	0	37.6667	0.0139	85.2156	0	0	A1101	1	Unique
EKKKLDGFM	EKKKLDGFM	EKKKLDGFM	0	75	0.0077	95.6787	0	0	A1101	1	Unique
KKKLDGFMG	KKKLDGFMG	KKKLDGFMG	0	65	0.0111	91.0928	0	0	A1101	1	Unique
KKLDGFMGR	KKLDGFMGR	KKLDGFMGR	0.0188	4.0146	0.1294	9.6708	0.0188	0	A1101	1	Unique
KLDGFMGRI	KLDGFMGRI	KLDGFMGRI	0.0003	17.84	0.0672	20.6224	0.0003	0	A1101	1	Unique
LDGFMGRIR	LDGFMGRIR	LDGFMGRIR	0.0005	14.7745	0.0507	28.9345	0.0005	0	A1101	1	Unique
DGFMGRIRS	DGFMGRIRS	DGFMGRIRS	0	58.3333	0.0225	65.6909	0	0	A1101	1	Unique
GFMGRIRSV	GFMGRIRSV	GFMGRIRSV	0.0002	21.8	0.0499	29.4767	0.0002	0	A1101	2	Share=2
FMGRIRSVY	FMGRIRSVY	FMGRIRSVY	0.0009	11.8755	0.1377	9.0252	0.0009	0	A1101	2	Share=2
MGRIRSVYP	MGRIRSVYP	MGRIRSVYP	0	46	0.0407	37.2241	0	0	A1101	2	Share=2
GRIRSVYPV	GRIRSVYPV	GRIRSVYPV	0.0001	24.3077	0.0715	19.1593	0.0001	0	A1101	2	Share=2
RIRSVYPVA	RIRSVYPVA	RIRSVYPVA	0.0014	10.1803	0.0963	13.5839	0.0014	0	A1101	2	Share=2
IRSVYPVAS	IRSVYPVAS	IRSVYPVAS	0	52.5	0.0226	65.2886	0	0	A1101	2	Share=2
RSVYPVASP	RSVYPVASP	RSVYPVASP	0.0009	12.118	0.0807	16.6684	0.0009	0	A1101	2	Share=2
SVYPVASPN	SVYPVASPN	SVYPVASPN	0.0032	7.7332	0.1612	7.5011	0.0032	0	A1101	1	Unique
VYPVASPNE	VYPVASPNE	VYPVASPNE	0	34	0.0308	50.0767	0	0	A1101	1	Unique
YPVASPNEC	YPVASPNEC	YPVASPNEC	0	42	0.0192	73.113	0	0	A1101	1	Unique
PVASPNECN	PVASPNECN	PVASPNECN	0	85	0.0138	85.4795	0	0	A1101	1	Unique
VASPNECNQ	VASPNECNQ	VASPNECNQ	0.0001	25.2	0.0429	35.0449	0.0001	0	A1101	1	Unique
ASPNECNQM	ASPNECNQM	ASPNECNQM	0.0001	23.2667	0.0373	41.012	0.0001	0	A1101	1	Unique
SPNECNQMC	SPNECNQMC	SPNECNQMC	0	48	0.0198	71.7018	0	0	A1101	1	Unique
PNECNQMCL	PNECNQMCL	PNECNQMCL	0	90	0.015	82.6758	0	0	A1101	1	Unique
NECNQMCLS	NECNQMCLS	NECNQMCLS	0	70	0.0255	59.5954	0	0	A1101	1	Unique
ECNQMCLST	ECNQMCLST	ECNQMCLST	0	75	0.0135	86.0317	0	0	A1101	1	Unique
CNQMCLSTL	CNQMCLSTL	CNQMCLSTL	0	65	0.0432	34.7467	0	0	A1101	1	Unique
NQMCLSTLM	NQMCLSTLM	NQMCLSTLM	0.0001	24.1538	0.1118	11.4486	0.0001	0	A1101	1	Unique
QMCLSTLMK	QMCLSTLMK	QMCLSTLMK	0.2353	0.9604	0.6335	0.3209	0.2353	1	A1101	1	Unique
MCLSTLMKC	MCLSTLMKC	MCLSTLMKC	0	49	0.0271	56.65	0	0	A1101	1	Unique
CLSTLMKCD	CLSTLMKCD	CLSTLMKCD	0	100	0.0131	86.9534	0	0	A1101	1	Unique
LSTLMKCDH	LSTLMKCDH	LSTLMKCDH	0.0001	30.6667	0.055	26.251	0.0001	0	A1101	1	Unique
STLMKCDHC	STLMKCDHC	STLMKCDHC	0.0002	21.9	0.0649	21.5413	0.0002	0	A1101	1	Unique
TLMKCDHCG	TLMKCDHCG	TLMKCDHCG	0	85	0.0311	49.7124	0	0	A1101	1	Unique
LMKCDHCGE	LMKCDHCGE	LMKCDHCGE	0	85	0.0301	51.2786	0	0	A1101	1	Unique
MKCDHCGET	MKCDHCGET	MKCDHCGET	0	90	0.0102	92.698	0	0	A1101	1	Unique
KCDHCGETS	KCDHCGETS	KCDHCGETS	0	67.5	0.0133	86.4188	0	0	A1101	1	Unique
CDHCGETSW	CDHCGETSW	CDHCGETSW	0	44.5	0.0237	63.1972	0	0	A1101	1	Unique
DHCGETSWQ	DHCGETSWQ	DHCGETSWQ	0	58.3333	0.0135	85.9965	0	0	A1101	1	Unique
HCGETSWQT	HCGETSWQT	HCGETSWQT	0	60	0.0149	82.8128	0	0	A1101	1	Unique
CGETSWQTG	CGETSWQTG	CGETSWQTG	0	90	0.0156	81.2009	0	0	A1101	1	Unique
GETSWQTGD	GETSWQTGD	GETSWQTGD	0	100	0.0088	95.0483	0	0	A1101	1	Unique
ETSWQTGDF	ETSWQTGDF	ETSWQTGDF	0.0001	28.1429	0.0427	35.2194	0.0001	0	A1101	1	Unique
TSWQTGDFV	TSWQTGDFV	TSWQTGDFV	0.0003	17.6	0.0855	15.6186	0.0003	0	A1101	1	Unique
SWQTGDFVK	SWQTGDFVK	SWQTGDFVK	0.0083	5.5426	0.2005	5.7532	0.0083	0	A1101	1	Unique
WQTGDFVKA	WQTGDFVKA	WQTGDFVKA	0	42.5	0.0307	50.2915	0	0	A1101	1	Unique
QTGDFVKAT	QTGDFVKAT	QTGDFVKAT	0.0001	26.5	0.034	45.3383	0.0001	0	A1101	1	Unique
TGDFVKATC	TGDFVKATC	TGDFVKATC	0	40.5	0.0231	64.3028	0	0	A1101	1	Unique
GDFVKATCE	GDFVKATCE	GDFVKATCE	0	58.3333	0.0181	75.6705	0	0	A1101	1	Unique
DFVKATCEF	DFVKATCEF	DFVKATCEF	0	36	0.0334	46.1524	0	0	A1101	1	Unique
FVKATCEFC	FVKATCEFC	FVKATCEFC	0	33.5	0.0353	43.5853	0	0	A1101	1	Unique
VKATCEFCG	VKATCEFCG	VKATCEFCG	0	100	0.0132	86.696	0	0	A1101	1	Unique
KATCEFCGT	KATCEFCGT	KATCEFCGT	0	70	0.0429	35.0224	0	0	A1101	1	Unique
ATCEFCGTE	ATCEFCGTE	ATCEFCGTE	0.0003	17.46	0.0985	13.2289	0.0003	0	A1101	1	Unique
TCEFCGTEN	TCEFCGTEN	TCEFCGTEN	0	90	0.0116	90.1648	0	0	A1101	1	Unique
CEFCGTENL	CEFCGTENL	CEFCGTENL	0	39	0.0429	34.9626	0	0	A1101	1	Unique
EFCGTENLT	EFCGTENLT	EFCGTENLT	0	70	0.0161	80.1324	0	0	A1101	1	Unique
FCGTENLTK	FCGTENLTK	FCGTENLTK	0.004	7.1809	0.1205	10.4982	0.004	0	A1101	1	Unique
CGTENLTKE	CGTENLTKE	CGTENLTKE	0	62.5	0.018	75.8432	0	0	A1101	1	Unique
GTENLTKEG	GTENLTKEG	GTENLTKEG	0	60	0.0172	77.6318	0	0	A1101	1	Unique
TENLTKEGA	TENLTKEGA	TENLTKEGA	0	47	0.0184	74.918	0	0	A1101	1	Unique
ENLTKEGAT	ENLTKEGAT	ENLTKEGAT	0	85	0.009	94.8388	0	0	A1101	1	Unique
NLTKEGATT	NLTKEGATT	NLTKEGATT	0	85	0.0101	92.8234	0	0	A1101	1	Unique
LTKEGATTC	LTKEGATTC	LTKEGATTC	0.0002	19.4194	0.0325	47.5304	0.0002	0	A1101	1	Unique
TKEGATTCG	TKEGATTCG	TKEGATTCG	0	90	0.0066	96.2687	0	0	A1101	1	Unique
KEGATTCGY	KEGATTCGY	KEGATTCGY	0.003	7.9431	0.0767	17.6214	0.003	0	A1101	1	Unique
EGATTCGYL	EGATTCGYL	EGATTCGYL	0	62.5	0.0299	51.7133	0	0	A1101	1	Unique
GATTCGYLP	GATTCGYLP	GATTCGYLP	0	51.25	0.0418	36.0927	0	0	A1101	1	Unique
ATTCGYLPQ	ATTCGYLPQ	ATTCGYLPQ	0.0021	8.8853	0.2197	5.1289	0.0021	0	A1101	1	Unique
TTCGYLPQN	TTCGYLPQN	TTCGYLPQN	0.0001	24.6923	0.0637	22.0348	0.0001	0	A1101	1	Unique
TCGYLPQNA	TCGYLPQNA	TCGYLPQNA	0	60	0.0152	82.1826	0	0	A1101	1	Unique
CGYLPQNAV	CGYLPQNAV	CGYLPQNAV	0.0001	28.1429	0.0563	25.58	0.0001	0	A1101	1	Unique
GYLPQNAVV	GYLPQNAVV	GYLPQNAVV	0.0001	25.8	0.0337	45.7305	0.0001	0	A1101	1	Unique
YLPQNAVVK	YLPQNAVVK	YLPQNAVVK	0.0644	2.3206	0.2702	3.8334	0.0644	0	A1101	1	Unique
LPQNAVVKI	LPQNAVVKI	LPQNAVVKI	0	33	0.0277	55.5494	0	0	A1101	1	Unique
PQNAVVKIY	PQNAVVKIY	PQNAVVKIY	0.0003	16.5806	0.0437	34.2477	0.0003	0	A1101	1	Unique
QNAVVKIYC	QNAVVKIYC	QNAVVKIYC	0	34.25	0.0339	45.5485	0	0	A1101	1	Unique
NAVVKIYCP	NAVVKIYCP	NAVVKIYCP	0	70	0.0217	67.3677	0	0	A1101	1	Unique
AVVKIYCPA	AVVKIYCPA	AVVKIYCPA	0.0008	12.5674	0.1874	6.2671	0.0008	0	A1101	1	Unique
VVKIYCPAC	VVKIYCPAC	VVKIYCPAC	0	51.25	0.0302	51.207	0	0	A1101	1	Unique
VKIYCPACH	VKIYCPACH	VKIYCPACH	0	44	0.0255	59.5193	0	0	A1101	1	Unique
KIYCPACHN	KIYCPACHN	KIYCPACHN	0.0002	20.6	0.1157	10.9984	0.0002	0	A1101	1	Unique
IYCPACHNS	IYCPACHNS	IYCPACHNS	0.0001	29.8333	0.0445	33.5577	0.0001	0	A1101	1	Unique
YCPACHNSE	YCPACHNSE	YCPACHNSE	0	67.5	0.0144	84.1096	0	0	A1101	1	Unique
CPACHNSEV	CPACHNSEV	CPACHNSEV	0	58.3333	0.0346	44.5265	0	0	A1101	1	Unique
PACHNSEVG	PACHNSEVG	PACHNSEVG	0	100	0.0088	95.0342	0	0	A1101	1	Unique
ACHNSEVGP	ACHNSEVGP	ACHNSEVGP	0	50	0.0102	92.6353	0	0	A1101	1	Unique
CHNSEVGPE	CHNSEVGPE	CHNSEVGPE	0	67.5	0.0194	72.4801	0	0	A1101	1	Unique
HNSEVGPEH	HNSEVGPEH	HNSEVGPEH	0.0013	10.6479	0.0467	31.7716	0.0013	0	A1101	1	Unique
NSEVGPEHS	NSEVGPEHS	NSEVGPEHS	0	50	0.0151	82.3995	0	0	A1101	1	Unique
SEVGPEHSL	SEVGPEHSL	SEVGPEHSL	0.0004	15.3506	0.0266	57.5872	0.0004	0	A1101	1	Unique
EVGPEHSLA	EVGPEHSLA	EVGPEHSLA	0.0002	21.55	0.0327	47.2052	0.0002	0	A1101	1	Unique
VGPEHSLAE	VGPEHSLAE	VGPEHSLAE	0	34.75	0.0243	61.9665	0	0	A1101	1	Unique
GPEHSLAEY	GPEHSLAEY	GPEHSLAEY	0.002	9.0195	0.0624	22.5801	0.002	0	A1101	1	Unique
PEHSLAEYH	PEHSLAEYH	PEHSLAEYH	0	44	0.0142	84.532	0	0	A1101	1	Unique
EHSLAEYHN	EHSLAEYHN	EHSLAEYHN	0	70	0.0142	84.5228	0	0	A1101	1	Unique
HSLAEYHNE	HSLAEYHNE	HSLAEYHNE	0.0003	17.16	0.0697	19.7446	0.0003	0	A1101	1	Unique
SLAEYHNES	SLAEYHNES	SLAEYHNES	0.0001	23.2667	0.0574	24.966	0.0001	0	A1101	1	Unique
LAEYHNESG	LAEYHNESG	LAEYHNESG	0	90	0.0142	84.3881	0	0	A1101	1	Unique
AEYHNESGL	AEYHNESGL	AEYHNESGL	0.0001	24.2308	0.0267	57.32	0.0001	0	A1101	1	Unique
EYHNESGLK	EYHNESGLK	EYHNESGLK	0.0021	8.9747	0.1043	12.3844	0.0021	0	A1101	1	Unique
YHNESGLKT	YHNESGLKT	YHNESGLKT	0	45	0.0185	74.6882	0	0	A1101	1	Unique
HNESGLKTI	HNESGLKTI	HNESGLKTI	0	52.5	0.0177	76.5455	0	0	A1101	1	Unique
NESGLKTIL	NESGLKTIL	NESGLKTIL	0.0001	29.6667	0.0202	70.7173	0.0001	0	A1101	1	Unique
ESGLKTILR	ESGLKTILR	ESGLKTILR	0.0186	4.036	0.1828	6.4517	0.0186	0	A1101	1	Unique
SGLKTILRK	SGLKTILRK	SGLKTILRK	0.5248	0.3451	0.5126	0.9206	0.5248	1	A1101	1	Unique
GLKTILRKG	GLKTILRKG	GLKTILRKG	0	58.3333	0.0145	83.8836	0	0	A1101	1	Unique
LKTILRKGG	LKTILRKGG	LKTILRKGG	0	90	0.0059	96.6835	0	0	A1101	1	Unique
KTILRKGGR	KTILRKGGR	KTILRKGGR	0.0343	3.0877	0.2638	3.971	0.0343	0	A1101	1	Unique
TILRKGGRT	TILRKGGRT	TILRKGGRT	0	60	0.0196	72.0792	0	0	A1101	1	Unique
ILRKGGRTI	ILRKGGRTI	ILRKGGRTI	0	40.5	0.0205	69.9016	0	0	A1101	1	Unique
LRKGGRTIA	LRKGGRTIA	LRKGGRTIA	0	49	0.0129	87.3317	0	0	A1101	1	Unique
RKGGRTIAF	RKGGRTIAF	RKGGRTIAF	0.0004	15.7532	0.0304	50.7637	0.0004	0	A1101	1	Unique
KGGRTIAFG	KGGRTIAFG	KGGRTIAFG	0	75	0.0271	56.5683	0	0	A1101	1	Unique
GGRTIAFGG	GGRTIAFGG	GGRTIAFGG	0	85	0.0228	64.9879	0	0	A1101	1	Unique
GRTIAFGGC	GRTIAFGGC	GRTIAFGGC	0	85	0.0132	86.5926	0	0	A1101	1	Unique
RTIAFGGCV	RTIAFGGCV	RTIAFGGCV	0.0011	11.2038	0.1625	7.4282	0.0011	0	A1101	1	Unique
TIAFGGCVF	TIAFGGCVF	TIAFGGCVF	0.0005	14.6471	0.0921	14.3137	0.0005	0	A1101	1	Unique
IAFGGCVFS	IAFGGCVFS	IAFGGCVFS	0.0001	24.7692	0.0922	14.2976	0.0001	0	A1101	1	Unique
AFGGCVFSY	AFGGCVFSY	AFGGCVFSY	0.0069	5.9373	0.1993	5.8011	0.0069	0	A1101	1	Unique
FGGCVFSYV	FGGCVFSYV	FGGCVFSYV	0	67.5	0.0638	21.9647	0	0	A1101	1	Unique
GGCVFSYVG	GGCVFSYVG	GGCVFSYVG	0	90	0.0267	57.3385	0	0	A1101	1	Unique
GCVFSYVGC	GCVFSYVGC	GCVFSYVGC	0	75	0.0156	81.1804	0	0	A1101	1	Unique
CVFSYVGCH	CVFSYVGCH	CVFSYVGCH	0.001	11.7057	0.1475	8.3447	0.001	0	A1101	1	Unique
VFSYVGCHN	VFSYVGCHN	VFSYVGCHN	0	67.5	0.0419	36.0039	0	0	A1101	1	Unique
FSYVGCHNK	FSYVGCHNK	FSYVGCHNK	0.4185	0.5058	0.6561	0.259	0.4185	1	A1101	1	Unique
SYVGCHNKC	SYVGCHNKC	SYVGCHNKC	0	42.5	0.0255	59.6177	0	0	A1101	1	Unique
YVGCHNKCA	YVGCHNKCA	YVGCHNKCA	0	65	0.0283	54.3249	0	0	A1101	1	Unique
VGCHNKCAY	VGCHNKCAY	VGCHNKCAY	0.0005	14.9314	0.0977	13.3612	0.0005	0	A1101	1	Unique
GCHNKCAYW	GCHNKCAYW	GCHNKCAYW	0	35	0.023	64.5816	0	0	A1101	1	Unique
CHNKCAYWV	CHNKCAYWV	CHNKCAYWV	0	90	0.0388	39.2279	0	0	A1101	1	Unique
HNKCAYWVP	HNKCAYWVP	HNKCAYWVP	0	56.6667	0.0303	51.0757	0	0	A1101	1	Unique
NKCAYWVPR	NKCAYWVPR	NKCAYWVPR	0.0002	21.5	0.0978	13.3428	0.0002	0	A1101	1	Unique
KCAYWVPRA	KCAYWVPRA	KCAYWVPRA	0.0001	31	0.0367	41.7834	0.0001	0	A1101	1	Unique
CAYWVPRAS	CAYWVPRAS	CAYWVPRAS	0.0001	29.8333	0.0676	20.4794	0.0001	0	A1101	1	Unique
AYWVPRASA	AYWVPRASA	AYWVPRASA	0.0002	18.6579	0.0648	21.5446	0.0002	0	A1101	2	Share=2
YWVPRASAN	YWVPRASAN	YWVPRASAN	0	75	0.0199	71.4627	0	0	A1101	1	Unique
WVPRASANI	WVPRASANI	WVPRASANI	0	49	0.0395	38.5399	0	0	A1101	1	Unique
VPRASANIG	VPRASANIG	VPRASANIG	0	67.5	0.0185	74.7211	0	0	A1101	1	Unique
PRASANIGC	PRASANIGC	PRASANIGC	0	85	0.0086	95.1611	0	0	A1101	1	Unique
RASANIGCN	RASANIGCN	RASANIGCN	0	56.6667	0.0355	43.3425	0	0	A1101	1	Unique
ASANIGCNH	ASANIGCNH	ASANIGCNH	0.0423	2.8253	0.2456	4.4222	0.0423	0	A1101	1	Unique
SANIGCNHT	SANIGCNHT	SANIGCNHT	0	38.5	0.0332	46.4202	0	0	A1101	1	Unique
ANIGCNHTG	ANIGCNHTG	ANIGCNHTG	0	60	0.0266	57.4146	0	0	A1101	1	Unique
NIGCNHTGV	NIGCNHTGV	NIGCNHTGV	0	67.5	0.0326	47.2964	0	0	A1101	1	Unique
IGCNHTGVV	IGCNHTGVV	IGCNHTGVV	0	55	0.0303	51.016	0	0	A1101	1	Unique
GCNHTGVVG	GCNHTGVVG	GCNHTGVVG	0	75	0.0116	90.2096	0	0	A1101	1	Unique
CNHTGVVGE	CNHTGVVGE	CNHTGVVGE	0	48	0.0252	60.1394	0	0	A1101	1	Unique
NHTGVVGEG	NHTGVVGEG	NHTGVVGEG	0	85	0.0119	89.6194	0	0	A1101	1	Unique
HTGVVGEGS	HTGVVGEGS	HTGVVGEGS	0	37	0.0338	45.6402	0	0	A1101	1	Unique
TGVVGEGSE	TGVVGEGSE	TGVVGEGSE	0	67.5	0.0142	84.4018	0	0	A1101	1	Unique
GVVGEGSEG	GVVGEGSEG	GVVGEGSEG	0	62.5	0.0151	82.4658	0	0	A1101	1	Unique
VVGEGSEGL	VVGEGSEGL	VVGEGSEGL	0.0002	20.04	0.0315	49.0501	0.0002	0	A1101	1	Unique
VGEGSEGLN	VGEGSEGLN	VGEGSEGLN	0	90	0.0114	90.4622	0	0	A1101	1	Unique
GEGSEGLND	GEGSEGLND	GEGSEGLND	0	90	0.0053	97.0473	0	0	A1101	1	Unique
EGSEGLNDN	EGSEGLNDN	EGSEGLNDN	0	90	0.0071	96.0205	0	0	A1101	1	Unique
GSEGLNDNL	GSEGLNDNL	GSEGLNDNL	0.0001	28	0.0316	48.8356	0.0001	0	A1101	1	Unique
SEGLNDNLL	SEGLNDNLL	SEGLNDNLL	0	46	0.018	75.8545	0	0	A1101	1	Unique
EGLNDNLLE	EGLNDNLLE	EGLNDNLLE	0	58.3333	0.0161	80.0548	0	0	A1101	1	Unique
GLNDNLLEI	GLNDNLLEI	GLNDNLLEI	0.0006	13.5857	0.0733	18.5967	0.0006	0	A1101	1	Unique
LNDNLLEIL	LNDNLLEIL	LNDNLLEIL	0	50	0.0231	64.2866	0	0	A1101	1	Unique
NDNLLEILQ	NDNLLEILQ	NDNLLEILQ	0	40.5	0.0253	59.9128	0	0	A1101	1	Unique
DNLLEILQK	DNLLEILQK	DNLLEILQK	0.0077	5.7149	0.1385	8.9702	0.0077	0	A1101	1	Unique
NLLEILQKE	NLLEILQKE	NLLEILQKE	0.0001	23.3333	0.0335	46.0855	0.0001	0	A1101	1	Unique
LLEILQKEK	LLEILQKEK	LLEILQKEK	0.026	3.4943	0.2703	3.8294	0.026	0	A1101	1	Unique
LEILQKEKV	LEILQKEKV	LEILQKEKV	0	52.5	0.017	78.1727	0	0	A1101	1	Unique
EILQKEKVN	EILQKEKVN	EILQKEKVN	0	90	0.0064	96.4068	0	0	A1101	1	Unique
ILQKEKVNI	ILQKEKVNI	ILQKEKVNI	0	34	0.0283	54.4528	0	0	A1101	1	Unique
LQKEKVNIN	LQKEKVNIN	LQKEKVNIN	0	53.75	0.0154	81.7374	0	0	A1101	1	Unique
QKEKVNINI	QKEKVNINI	QKEKVNINI	0	67.5	0.0125	88.1522	0	0	A1101	1	Unique
KEKVNINIV	KEKVNINIV	KEKVNINIV	0	39	0.0206	69.8295	0	0	A1101	1	Unique
EKVNINIVG	EKVNINIVG	EKVNINIVG	0	85	0.0086	95.1572	0	0	A1101	1	Unique
KVNINIVGD	KVNINIVGD	KVNINIVGD	0	46	0.0354	43.4239	0	0	A1101	1	Unique
VNINIVGDF	VNINIVGDF	VNINIVGDF	0	42.5	0.0383	39.7823	0	0	A1101	2	Share=2
NINIVGDFK	NINIVGDFK	NINIVGDFK	0.2222	1.003	0.5815	0.5337	0.2222	1	A1101	1	Unique
INIVGDFKL	INIVGDFKL	INIVGDFKL	0	41.5	0.0345	44.7215	0	0	A1101	1	Unique
NIVGDFKLN	NIVGDFKLN	NIVGDFKLN	0	85	0.0173	77.375	0	0	A1101	1	Unique
IVGDFKLNE	IVGDFKLNE	IVGDFKLNE	0.0011	11.1019	0.0774	17.4559	0.0011	0	A1101	1	Unique
VGDFKLNEE	VGDFKLNEE	VGDFKLNEE	0.0001	28	0.0265	57.7357	0.0001	0	A1101	1	Unique
GDFKLNEEI	GDFKLNEEI	GDFKLNEEI	0.0001	32.75	0.0251	60.38	0.0001	0	A1101	1	Unique
DFKLNEEIA	DFKLNEEIA	DFKLNEEIA	0	65	0.0126	88.0994	0	0	A1101	1	Unique
FKLNEEIAI	FKLNEEIAI	FKLNEEIAI	0	70	0.0125	88.2732	0	0	A1101	1	Unique
KLNEEIAII	KLNEEIAII	KLNEEIAII	0.0002	18.5263	0.0519	28.1113	0.0002	0	A1101	1	Unique
LNEEIAIIL	LNEEIAIIL	LNEEIAIIL	0	48	0.0225	65.516	0	0	A1101	1	Unique
NEEIAIILA	NEEIAIILA	NEEIAIILA	0	44.5	0.0217	67.3349	0	0	A1101	1	Unique
EEIAIILAS	EEIAIILAS	EEIAIILAS	0	35	0.0311	49.706	0	0	A1101	1	Unique
EIAIILASF	EIAIILASF	EIAIILASF	0.0003	17	0.0584	24.4715	0.0003	0	A1101	1	Unique
IAIILASFS	IAIILASFS	IAIILASFS	0	48	0.0603	23.5441	0	0	A1101	1	Unique
AIILASFSA	AIILASFSA	AIILASFSA	0.0016	9.878	0.1641	7.3457	0.0016	0	A1101	2	Share=2
IILASFSAS	IILASFSAS	IILASFSAS	0.0001	26.5	0.093	14.1303	0.0001	0	A1101	2	Share=2
ILASFSAST	ILASFSAST	ILASFSAST	0	35.3333	0.056	25.6906	0	0	A1101	2	Share=2
LASFSASTS	LASFSASTS	LASFSASTS	0	43	0.0473	31.3132	0	0	A1101	2	Share=2
ASFSASTSA	ASFSASTSA	ASFSASTSA	0.0092	5.3437	0.1694	7.0577	0.0092	0	A1101	2	Share=2
SFSASTSAF	SFSASTSAF	SFSASTSAF	0.0009	11.7887	0.0941	13.9386	0.0009	0	A1101	2	Share=2
FSASTSAFV	FSASTSAFV	FSASTSAFV	0.0004	16	0.1205	10.5072	0.0004	0	A1101	1	Unique
SASTSAFVE	SASTSAFVE	SASTSAFVE	0.0002	18.8684	0.0874	15.2465	0.0002	0	A1101	1	Unique
ASTSAFVET	ASTSAFVET	ASTSAFVET	0.0005	14.5588	0.0844	15.8484	0.0005	0	A1101	1	Unique
STSAFVETV	STSAFVETV	STSAFVETV	0.0067	5.9977	0.1718	6.9408	0.0067	0	A1101	1	Unique
TSAFVETVK	TSAFVETVK	TSAFVETVK	0.4807	0.403	0.6173	0.3732	0.4807	1	A1101	1	Unique
SAFVETVKG	SAFVETVKG	SAFVETVKG	0	38.5	0.0359	42.7474	0	0	A1101	1	Unique
AFVETVKGL	AFVETVKGL	AFVETVKGL	0.0002	21.15	0.0319	48.3348	0.0002	0	A1101	1	Unique
FVETVKGLD	FVETVKGLD	FVETVKGLD	0	85	0.0161	80.1758	0	0	A1101	1	Unique
VETVKGLDY	VETVKGLDY	VETVKGLDY	0.0002	21.75	0.0392	38.8233	0.0002	0	A1101	1	Unique
ETVKGLDYK	ETVKGLDYK	ETVKGLDYK	0.376	0.591	0.5403	0.7602	0.376	1	A1101	1	Unique
TVKGLDYKA	TVKGLDYKA	TVKGLDYKA	0.0002	18.4474	0.0447	33.426	0.0002	0	A1101	1	Unique
VKGLDYKAF	VKGLDYKAF	VKGLDYKAF	0	67.5	0.0091	94.6668	0	0	A1101	1	Unique
KGLDYKAFK	KGLDYKAFK	KGLDYKAFK	0.2014	1.0821	0.473	1.2128	0.2014	1	A1101	1	Unique
GLDYKAFKQ	GLDYKAFKQ	GLDYKAFKQ	0.0009	11.9774	0.0776	17.3953	0.0009	0	A1101	1	Unique
LDYKAFKQI	LDYKAFKQI	LDYKAFKQI	0	33.75	0.0293	52.6492	0	0	A1101	1	Unique
DYKAFKQIV	DYKAFKQIV	DYKAFKQIV	0	46	0.0168	78.6364	0	0	A1101	1	Unique
YKAFKQIVE	YKAFKQIVE	YKAFKQIVE	0	52.5	0.0184	74.8265	0	0	A1101	1	Unique
KAFKQIVES	KAFKQIVES	KAFKQIVES	0.0016	9.782	0.0901	14.7101	0.0016	0	A1101	1	Unique
AFKQIVESC	AFKQIVESC	AFKQIVESC	0	36	0.0215	67.8247	0	0	A1101	1	Unique
FKQIVESCG	FKQIVESCG	FKQIVESCG	0	100	0.0078	95.5934	0	0	A1101	1	Unique
KQIVESCGN	KQIVESCGN	KQIVESCGN	0	67.5	0.0304	50.7484	0	0	A1101	1	Unique
QIVESCGNF	QIVESCGNF	QIVESCGNF	0.0002	20.96	0.0589	24.186	0.0002	0	A1101	1	Unique
IVESCGNFK	IVESCGNFK	IVESCGNFK	0.234	0.9645	0.5744	0.5694	0.234	1	A1101	1	Unique
VESCGNFKV	VESCGNFKV	VESCGNFKV	0	42	0.0354	43.3924	0	0	A1101	1	Unique
ESCGNFKVT	ESCGNFKVT	ESCGNFKVT	0	49	0.0229	64.7049	0	0	A1101	1	Unique
SCGNFKVTK	SCGNFKVTK	SCGNFKVTK	0.0642	2.3256	0.254	4.2122	0.0642	0	A1101	1	Unique
CGNFKVTKG	CGNFKVTKG	CGNFKVTKG	0	85	0.0179	76.1	0	0	A1101	1	Unique
GNFKVTKGK	GNFKVTKGK	GNFKVTKGK	0.0749	2.1428	0.2796	3.6302	0.0749	0	A1101	1	Unique
NFKVTKGKA	NFKVTKGKA	NFKVTKGKA	0	67.5	0.0125	88.1324	0	0	A1101	1	Unique
FKVTKGKAK	FKVTKGKAK	FKVTKGKAK	0.0001	22.5556	0.034	45.3666	0.0001	0	A1101	1	Unique
KVTKGKAKK	KVTKGKAKK	KVTKGKAKK	0.4517	0.4505	0.4123	1.7727	0.4517	1	A1101	1	Unique
VTKGKAKKG	VTKGKAKKG	VTKGKAKKG	0	45	0.0125	88.3326	0	0	A1101	1	Unique
TKGKAKKGA	TKGKAKKGA	TKGKAKKGA	0	75	0.0053	97.008	0	0	A1101	1	Unique
KGKAKKGAW	KGKAKKGAW	KGKAKKGAW	0.0002	19.3548	0.0228	64.907	0.0002	0	A1101	1	Unique
GKAKKGAWN	GKAKKGAWN	GKAKKGAWN	0	90	0.0065	96.345	0	0	A1101	1	Unique
KAKKGAWNI	KAKKGAWNI	KAKKGAWNI	0.001	11.4151	0.0619	22.7707	0.001	0	A1101	1	Unique
AKKGAWNIG	AKKGAWNIG	AKKGAWNIG	0	60	0.0151	82.3333	0	0	A1101	1	Unique
KKGAWNIGE	KKGAWNIGE	KKGAWNIGE	0	70	0.0132	86.7928	0	0	A1101	1	Unique
KGAWNIGEQ	KGAWNIGEQ	KGAWNIGEQ	0.0001	22.8333	0.0526	27.6985	0.0001	0	A1101	1	Unique
GAWNIGEQK	GAWNIGEQK	GAWNIGEQK	0.6189	0.238	0.5462	0.7244	0.6189	1	A1101	1	Unique
AWNIGEQKS	AWNIGEQKS	AWNIGEQKS	0	60	0.0155	81.605	0	0	A1101	1	Unique
WNIGEQKSI	WNIGEQKSI	WNIGEQKSI	0	62.5	0.016	80.2991	0	0	A1101	1	Unique
NIGEQKSIL	NIGEQKSIL	NIGEQKSIL	0	49	0.015	82.6781	0	0	A1101	1	Unique
IGEQKSILS	IGEQKSILS	IGEQKSILS	0	48	0.0209	69.2042	0	0	A1101	1	Unique
GEQKSILSP	GEQKSILSP	GEQKSILSP	0	33.5	0.0161	80.0731	0	0	A1101	1	Unique
EQKSILSPL	EQKSILSPL	EQKSILSPL	0.0004	16.3387	0.0473	31.3036	0.0004	0	A1101	1	Unique
QKSILSPLY	QKSILSPLY	QKSILSPLY	0.0014	10.1803	0.0721	18.9583	0.0014	0	A1101	1	Unique
KSILSPLYA	KSILSPLYA	KSILSPLYA	0.0079	5.6346	0.2237	5.0076	0.0079	0	A1101	1	Unique
SILSPLYAF	SILSPLYAF	SILSPLYAF	0.0228	3.725	0.2442	4.4561	0.0228	0	A1101	1	Unique
ILSPLYAFA	ILSPLYAFA	ILSPLYAFA	0.0004	15.2078	0.1437	8.6021	0.0004	0	A1101	1	Unique
LSPLYAFAS	LSPLYAFAS	LSPLYAFAS	0	39	0.073	18.6699	0	0	A1101	1	Unique
SPLYAFASE	SPLYAFASE	SPLYAFASE	0.0001	30.1667	0.0432	34.7224	0.0001	0	A1101	1	Unique
PLYAFASEA	PLYAFASEA	PLYAFASEA	0	50	0.0414	36.4665	0	0	A1101	1	Unique
LYAFASEAA	LYAFASEAA	LYAFASEAA	0	34.25	0.0468	31.6682	0	0	A1101	1	Unique
YAFASEAAR	YAFASEAAR	YAFASEAAR	0.029	3.349	0.3356	2.6882	0.029	0	A1101	1	Unique
AFASEAARV	AFASEAARV	AFASEAARV	0	33	0.0378	40.3871	0	0	A1101	1	Unique
FASEAARVV	FASEAARVV	FASEAARVV	0	33.5	0.0291	53.0378	0	0	A1101	1	Unique
ASEAARVVR	ASEAARVVR	ASEAARVVR	0.0945	1.8659	0.2997	3.2533	0.0945	1	A1101	1	Unique
SEAARVVRS	SEAARVVRS	SEAARVVRS	0.0001	28	0.0321	48.0392	0.0001	0	A1101	1	Unique
EAARVVRSI	EAARVVRSI	EAARVVRSI	0.0001	27.625	0.0301	51.4183	0.0001	0	A1101	1	Unique
AARVVRSIF	AARVVRSIF	AARVVRSIF	0.0006	13.8429	0.0533	27.2711	0.0006	0	A1101	1	Unique
ARVVRSIFS	ARVVRSIFS	ARVVRSIFS	0	37.6667	0.035	43.9934	0	0	A1101	1	Unique
RVVRSIFSR	RVVRSIFSR	RVVRSIFSR	0.7576	0.1264	0.6774	0.1992	0.7576	1	A1101	1	Unique
VVRSIFSRT	VVRSIFSRT	VVRSIFSRT	0.0002	19.1613	0.0545	26.5555	0.0002	0	A1101	1	Unique
VRSIFSRTL	VRSIFSRTL	VRSIFSRTL	0.0001	23.6	0.0349	44.0905	0.0001	0	A1101	1	Unique
RSIFSRTLE	RSIFSRTLE	RSIFSRTLE	0.0041	7.1104	0.1792	6.6105	0.0041	0	A1101	1	Unique
SIFSRTLET	SIFSRTLET	SIFSRTLET	0.009	5.3798	0.1923	6.0677	0.009	0	A1101	1	Unique
IFSRTLETA	IFSRTLETA	IFSRTLETA	0.0001	31.2	0.0397	38.3254	0.0001	0	A1101	1	Unique
FSRTLETAQ	FSRTLETAQ	FSRTLETAQ	0.0003	17.54	0.0507	28.909	0.0003	0	A1101	1	Unique
SRTLETAQN	SRTLETAQN	SRTLETAQN	0	75	0.0123	88.5658	0	0	A1101	1	Unique
RTLETAQNS	RTLETAQNS	RTLETAQNS	0.0024	8.4918	0.1032	12.5509	0.0024	0	A1101	1	Unique
TLETAQNSV	TLETAQNSV	TLETAQNSV	0.0001	30.5	0.0328	46.9658	0.0001	0	A1101	1	Unique
LETAQNSVR	LETAQNSVR	LETAQNSVR	0.0002	19.3548	0.0449	33.2146	0.0002	0	A1101	1	Unique
ETAQNSVRV	ETAQNSVRV	ETAQNSVRV	0.0003	18.2632	0.0499	29.4901	0.0003	0	A1101	1	Unique
TAQNSVRVL	TAQNSVRVL	TAQNSVRVL	0.0002	19.8387	0.033	46.7707	0.0002	0	A1101	1	Unique
AQNSVRVLQ	AQNSVRVLQ	AQNSVRVLQ	0.0199	3.9329	0.179	6.6168	0.0199	0	A1101	1	Unique
QNSVRVLQK	QNSVRVLQK	QNSVRVLQK	0.0622	2.3584	0.2794	3.6341	0.0622	0	A1101	1	Unique
NSVRVLQKA	NSVRVLQKA	NSVRVLQKA	0.0004	15.987	0.0518	28.1624	0.0004	0	A1101	1	Unique
SVRVLQKAA	SVRVLQKAA	SVRVLQKAA	0.0002	19.2903	0.0435	34.4028	0.0002	0	A1101	1	Unique
VRVLQKAAI	VRVLQKAAI	VRVLQKAAI	0	58.3333	0.0176	76.7023	0	0	A1101	1	Unique
RVLQKAAIT	RVLQKAAIT	RVLQKAAIT	0.0002	18.8421	0.0504	29.1328	0.0002	0	A1101	1	Unique
VLQKAAITI	VLQKAAITI	VLQKAAITI	0.0002	21.55	0.054	26.864	0.0002	0	A1101	1	Unique
LQKAAITIL	LQKAAITIL	LQKAAITIL	0.0001	22.7222	0.0385	39.5986	0.0001	0	A1101	1	Unique
QKAAITILD	QKAAITILD	QKAAITILD	0	75	0.0159	80.6187	0	0	A1101	1	Unique
KAAITILDG	KAAITILDG	KAAITILDG	0	58.3333	0.0358	42.9618	0	0	A1101	1	Unique
AAITILDGI	AAITILDGI	AAITILDGI	0.0003	17.82	0.0922	14.2938	0.0003	0	A1101	1	Unique
AITILDGIS	AITILDGIS	AITILDGIS	0	75	0.0238	62.8577	0	0	A1101	1	Unique
ITILDGISQ	ITILDGISQ	ITILDGISQ	0.0022	8.7973	0.1043	12.396	0.0022	0	A1101	1	Unique
TILDGISQY	TILDGISQY	TILDGISQY	0.4573	0.4413	0.4009	1.8942	0.4573	1	A1101	1	Unique
ILDGISQYS	ILDGISQYS	ILDGISQYS	0.0002	18.9474	0.0716	19.1138	0.0002	0	A1101	1	Unique
LDGISQYSL	LDGISQYSL	LDGISQYSL	0	44.5	0.0242	62.1625	0	0	A1101	1	Unique
DGISQYSLR	DGISQYSLR	DGISQYSLR	0.0015	9.9	0.101	12.8548	0.0015	0	A1101	1	Unique
GISQYSLRL	GISQYSLRL	GISQYSLRL	0.0011	11.2377	0.0768	17.595	0.0011	0	A1101	1	Unique
ISQYSLRLI	ISQYSLRLI	ISQYSLRLI	0.0001	25.7	0.0658	21.1359	0.0001	0	A1101	1	Unique
SQYSLRLID	SQYSLRLID	SQYSLRLID	0	37	0.0533	27.2468	0	0	A1101	1	Unique
QYSLRLIDA	QYSLRLIDA	QYSLRLIDA	0	52.5	0.032	48.264	0	0	A1101	1	Unique
YSLRLIDAM	YSLRLIDAM	YSLRLIDAM	0.0002	18.6316	0.0971	13.4507	0.0002	0	A1101	1	Unique
SLRLIDAMM	SLRLIDAMM	SLRLIDAMM	0.0001	25.8	0.0445	33.5561	0.0001	0	A1101	1	Unique
LRLIDAMMF	LRLIDAMMF	LRLIDAMMF	0	33	0.0303	50.9274	0	0	A1101	1	Unique
RLIDAMMFT	RLIDAMMFT	RLIDAMMFT	0.0031	7.8325	0.1627	7.4185	0.0031	0	A1101	1	Unique
LIDAMMFTS	LIDAMMFTS	LIDAMMFTS	0.0001	32.5	0.0922	14.2785	0.0001	0	A1101	1	Unique
IDAMMFTSD	IDAMMFTSD	IDAMMFTSD	0	90	0.0185	74.5921	0	0	A1101	1	Unique
DAMMFTSDL	DAMMFTSDL	DAMMFTSDL	0	38.5	0.0501	29.3164	0	0	A1101	1	Unique
AMMFTSDLA	AMMFTSDLA	AMMFTSDLA	0.0003	17.78	0.1505	8.1489	0.0003	0	A1101	1	Unique
MMFTSDLAT	MMFTSDLAT	MMFTSDLAT	0.0001	32	0.0813	16.5343	0.0001	0	A1101	1	Unique
MFTSDLATN	MFTSDLATN	MFTSDLATN	0	52.5	0.0318	48.5777	0	0	A1101	1	Unique
FTSDLATNN	FTSDLATNN	FTSDLATNN	0.0001	31.4	0.0457	32.5896	0.0001	0	A1101	1	Unique
TSDLATNNL	TSDLATNNL	TSDLATNNL	0.0005	14.8039	0.0585	24.4131	0.0005	0	A1101	1	Unique
SDLATNNLV	SDLATNNLV	SDLATNNLV	0.0001	27.75	0.0481	30.7357	0.0001	0	A1101	1	Unique
DLATNNLVV	DLATNNLVV	DLATNNLVV	0	50	0.0254	59.6399	0	0	A1101	1	Unique
LATNNLVVM	LATNNLVVM	LATNNLVVM	0.0001	27.375	0.0501	29.3489	0.0001	0	A1101	1	Unique
ATNNLVVMA	ATNNLVVMA	ATNNLVVMA	0.0235	3.6741	0.2125	5.3434	0.0235	0	A1101	1	Unique
TNNLVVMAY	TNNLVVMAY	TNNLVVMAY	0.0184	4.0594	0.2417	4.5213	0.0184	0	A1101	1	Unique
NNLVVMAYI	NNLVVMAYI	NNLVVMAYI	0	60	0.0583	24.5091	0	0	A1101	1	Unique
NLVVMAYIT	NLVVMAYIT	NLVVMAYIT	0	90	0.0214	67.9733	0	0	A1101	1	Unique
LVVMAYITG	LVVMAYITG	LVVMAYITG	0	56.6667	0.0424	35.4755	0	0	A1101	1	Unique
VVMAYITGG	VVMAYITGG	VVMAYITGG	0	34.25	0.0797	16.881	0	0	A1101	1	Unique
VMAYITGGV	VMAYITGGV	VMAYITGGV	0	37.3333	0.0738	18.4229	0	0	A1101	1	Unique
MAYITGGVV	MAYITGGVV	MAYITGGVV	0	38	0.0581	24.5945	0	0	A1101	1	Unique
AYITGGVVQ	AYITGGVVQ	AYITGGVVQ	0.0004	15.6494	0.0495	29.7846	0.0004	0	A1101	1	Unique
YITGGVVQL	YITGGVVQL	YITGGVVQL	0.0009	12.0506	0.048	30.8124	0.0009	0	A1101	1	Unique
ITGGVVQLT	ITGGVVQLT	ITGGVVQLT	0.0003	16.629	0.0499	29.4915	0.0003	0	A1101	1	Unique
TGGVVQLTS	TGGVVQLTS	TGGVVQLTS	0	48	0.0292	52.9287	0	0	A1101	1	Unique
GGVVQLTSQ	GGVVQLTSQ	GGVVQLTSQ	0.0001	28.8571	0.0304	50.7876	0.0001	0	A1101	1	Unique
GVVQLTSQW	GVVQLTSQW	GVVQLTSQW	0.0042	7.0918	0.0729	18.6997	0.0042	0	A1101	1	Unique
VVQLTSQWL	VVQLTSQWL	VVQLTSQWL	0.0002	20.04	0.057	25.1621	0.0002	0	A1101	1	Unique
VQLTSQWLT	VQLTSQWLT	VQLTSQWLT	0.0002	18.7105	0.0749	18.0877	0.0002	0	A1101	1	Unique
QLTSQWLTN	QLTSQWLTN	QLTSQWLTN	0	41.5	0.0418	36.0937	0	0	A1101	1	Unique
LTSQWLTNI	LTSQWLTNI	LTSQWLTNI	0.0007	13.3	0.1009	12.8756	0.0007	0	A1101	1	Unique
TSQWLTNIF	TSQWLTNIF	TSQWLTNIF	0.0005	14.8333	0.0822	16.3296	0.0005	0	A1101	1	Unique
SQWLTNIFG	SQWLTNIFG	SQWLTNIFG	0	33.5	0.0659	21.1018	0	0	A1101	1	Unique
QWLTNIFGT	QWLTNIFGT	QWLTNIFGT	0	53.75	0.0422	35.7153	0	0	A1101	1	Unique
WLTNIFGTV	WLTNIFGTV	WLTNIFGTV	0	56.6667	0.04	37.9968	0	0	A1101	1	Unique
LTNIFGTVY	LTNIFGTVY	LTNIFGTVY	0.0651	2.3091	0.3479	2.5074	0.0651	0	A1101	1	Unique
TNIFGTVYE	TNIFGTVYE	TNIFGTVYE	0.0003	18.2105	0.0777	17.3806	0.0003	0	A1101	1	Unique
NIFGTVYEK	NIFGTVYEK	NIFGTVYEK	0.7535	0.1286	0.71	0.1384	0.7535	1	A1101	1	Unique
IFGTVYEKL	IFGTVYEKL	IFGTVYEKL	0	35.3333	0.0334	46.1239	0	0	A1101	1	Unique
FGTVYEKLK	FGTVYEKLK	FGTVYEKLK	0.002	9.0325	0.1561	7.807	0.002	0	A1101	1	Unique
GTVYEKLKP	GTVYEKLKP	GTVYEKLKP	0.0002	19.2258	0.0369	41.491	0.0002	0	A1101	1	Unique
TVYEKLKPV	TVYEKLKPV	TVYEKLKPV	0.0059	6.2805	0.136	9.1543	0.0059	0	A1101	1	Unique
VYEKLKPVL	VYEKLKPVL	VYEKLKPVL	0.0001	27.375	0.0252	60.0566	0.0001	0	A1101	1	Unique
YEKLKPVLD	YEKLKPVLD	YEKLKPVLD	0	70	0.0097	93.6188	0	0	A1101	1	Unique
EKLKPVLDW	EKLKPVLDW	EKLKPVLDW	0	34.75	0.0137	85.4971	0	0	A1101	1	Unique
KLKPVLDWL	KLKPVLDWL	KLKPVLDWL	0.0005	14.4804	0.0622	22.6737	0.0005	0	A1101	1	Unique
LKPVLDWLE	LKPVLDWLE	LKPVLDWLE	0	85	0.0142	84.5388	0	0	A1101	1	Unique
KPVLDWLEE	KPVLDWLEE	KPVLDWLEE	0.0001	30.6667	0.0325	47.4954	0.0001	0	A1101	1	Unique
PVLDWLEEK	PVLDWLEEK	PVLDWLEEK	0.1495	1.3765	0.3697	2.2404	0.1495	1	A1101	1	Unique
VLDWLEEKF	VLDWLEEKF	VLDWLEEKF	0.0003	17.18	0.0447	33.439	0.0003	0	A1101	1	Unique
LDWLEEKFK	LDWLEEKFK	LDWLEEKFK	0.0009	11.7396	0.0911	14.503	0.0009	0	A1101	1	Unique
DWLEEKFKE	DWLEEKFKE	DWLEEKFKE	0	49	0.0102	92.766	0	0	A1101	1	Unique
WLEEKFKEG	WLEEKFKEG	WLEEKFKEG	0	90	0.0107	91.7341	0	0	A1101	1	Unique
LEEKFKEGV	LEEKFKEGV	LEEKFKEGV	0	70	0.0132	86.7972	0	0	A1101	1	Unique
EEKFKEGVE	EEKFKEGVE	EEKFKEGVE	0	90	0.0055	96.9204	0	0	A1101	1	Unique
EKFKEGVEF	EKFKEGVEF	EKFKEGVEF	0.0001	24.6154	0.0175	76.9614	0.0001	0	A1101	1	Unique
KFKEGVEFL	KFKEGVEFL	KFKEGVEFL	0.0004	16	0.0468	31.6823	0.0004	0	A1101	1	Unique
FKEGVEFLR	FKEGVEFLR	FKEGVEFLR	0.0004	16.3548	0.053	27.4237	0.0004	0	A1101	1	Unique
KEGVEFLRD	KEGVEFLRD	KEGVEFLRD	0	100	0.0076	95.755	0	0	A1101	1	Unique
EGVEFLRDG	EGVEFLRDG	EGVEFLRDG	0	90	0.0106	91.9348	0	0	A1101	1	Unique
GVEFLRDGW	GVEFLRDGW	GVEFLRDGW	0.0004	15.5974	0.0538	26.9791	0.0004	0	A1101	1	Unique
VEFLRDGWE	VEFLRDGWE	VEFLRDGWE	0	85	0.013	87.2107	0	0	A1101	1	Unique
EFLRDGWEI	EFLRDGWEI	EFLRDGWEI	0	44.5	0.0322	47.9757	0	0	A1101	1	Unique
FLRDGWEIV	FLRDGWEIV	FLRDGWEIV	0	36.5	0.0318	48.549	0	0	A1101	1	Unique
LRDGWEIVK	LRDGWEIVK	LRDGWEIVK	0.0032	7.7396	0.0905	14.6139	0.0032	0	A1101	1	Unique
RDGWEIVKF	RDGWEIVKF	RDGWEIVKF	0.0002	19.7097	0.027	56.7687	0.0002	0	A1101	1	Unique
DGWEIVKFI	DGWEIVKFI	DGWEIVKFI	0	39.5	0.0193	72.8879	0	0	A1101	1	Unique
GWEIVKFIS	GWEIVKFIS	GWEIVKFIS	0	56.6667	0.0243	61.8735	0	0	A1101	1	Unique
WEIVKFIST	WEIVKFIST	WEIVKFIST	0	53.75	0.0266	57.5742	0	0	A1101	1	Unique
EIVKFISTC	EIVKFISTC	EIVKFISTC	0.0001	32.25	0.0307	50.3938	0.0001	0	A1101	1	Unique
IVKFISTCA	IVKFISTCA	IVKFISTCA	0.0002	20.28	0.0743	18.2844	0.0002	0	A1101	1	Unique
VKFISTCAC	VKFISTCAC	VKFISTCAC	0	70	0.0183	75.0727	0	0	A1101	1	Unique
KFISTCACE	KFISTCACE	KFISTCACE	0	42.5	0.0493	29.8912	0	0	A1101	1	Unique
FISTCACEI	FISTCACEI	FISTCACEI	0	60	0.0621	22.7033	0	0	A1101	1	Unique
ISTCACEIV	ISTCACEIV	ISTCACEIV	0	67.5	0.0531	27.3872	0	0	A1101	1	Unique
STCACEIVG	STCACEIVG	STCACEIVG	0	43	0.067	20.7077	0	0	A1101	1	Unique
TCACEIVGG	TCACEIVGG	TCACEIVGG	0	100	0.0122	88.9683	0	0	A1101	1	Unique
CACEIVGGQ	CACEIVGGQ	CACEIVGGQ	0	35.3333	0.0464	31.9911	0	0	A1101	1	Unique
ACEIVGGQI	ACEIVGGQI	ACEIVGGQI	0	65	0.0138	85.308	0	0	A1101	1	Unique
CEIVGGQIV	CEIVGGQIV	CEIVGGQIV	0	55	0.0223	66.0822	0	0	A1101	1	Unique
EIVGGQIVT	EIVGGQIVT	EIVGGQIVT	0	44.5	0.0204	70.3188	0	0	A1101	1	Unique
IVGGQIVTC	IVGGQIVTC	IVGGQIVTC	0.0003	16.871	0.0407	37.2006	0.0003	0	A1101	1	Unique
VGGQIVTCA	VGGQIVTCA	VGGQIVTCA	0	42	0.0226	65.376	0	0	A1101	1	Unique
GGQIVTCAK	GGQIVTCAK	GGQIVTCAK	0.0421	2.8311	0.3723	2.2084	0.0421	0	A1101	1	Unique
GQIVTCAKE	GQIVTCAKE	GQIVTCAKE	0	42	0.0301	51.4166	0	0	A1101	1	Unique
QIVTCAKEI	QIVTCAKEI	QIVTCAKEI	0	58.3333	0.0311	49.609	0	0	A1101	1	Unique
IVTCAKEIK	IVTCAKEIK	IVTCAKEIK	0.0323	3.1863	0.3637	2.3143	0.0323	0	A1101	1	Unique
VTCAKEIKE	VTCAKEIKE	VTCAKEIKE	0.0006	13.5643	0.065	21.4817	0.0006	0	A1101	1	Unique
TCAKEIKES	TCAKEIKES	TCAKEIKES	0	75	0.01	93.1225	0	0	A1101	1	Unique
CAKEIKESV	CAKEIKESV	CAKEIKESV	0	35.3333	0.0245	61.5178	0	0	A1101	1	Unique
AKEIKESVQ	AKEIKESVQ	AKEIKESVQ	0	62.5	0.0083	95.3682	0	0	A1101	1	Unique
KEIKESVQT	KEIKESVQT	KEIKESVQT	0	33.25	0.0174	77.1636	0	0	A1101	1	Unique
EIKESVQTF	EIKESVQTF	EIKESVQTF	0.0007	13.1071	0.0294	52.535	0.0007	0	A1101	1	Unique
IKESVQTFF	IKESVQTFF	IKESVQTFF	0	33	0.023	64.4604	0	0	A1101	1	Unique
KESVQTFFK	KESVQTFFK	KESVQTFFK	0.058	2.4315	0.3503	2.4765	0.058	0	A1101	1	Unique
ESVQTFFKL	ESVQTFFKL	ESVQTFFKL	0.0006	13.9286	0.0703	19.5327	0.0006	0	A1101	1	Unique
SVQTFFKLV	SVQTFFKLV	SVQTFFKLV	0.0033	7.6562	0.1614	7.49	0.0033	0	A1101	1	Unique
VQTFFKLVN	VQTFFKLVN	VQTFFKLVN	0	44	0.0485	30.4826	0	0	A1101	1	Unique
QTFFKLVNK	QTFFKLVNK	QTFFKLVNK	0.9376	0.0169	0.7876	0.0293	0.9376	1	A1101	1	Unique
TFFKLVNKF	TFFKLVNKF	TFFKLVNKF	0.0008	12.6404	0.0617	22.8952	0.0008	0	A1101	1	Unique
FFKLVNKFL	FFKLVNKFL	FFKLVNKFL	0	44	0.0265	57.706	0	0	A1101	1	Unique
FKLVNKFLA	FKLVNKFLA	FKLVNKFLA	0	65	0.0277	55.4436	0	0	A1101	1	Unique
KLVNKFLAL	KLVNKFLAL	KLVNKFLAL	0.0016	9.856	0.1137	11.2272	0.0016	0	A1101	1	Unique
LVNKFLALC	LVNKFLALC	LVNKFLALC	0.0002	21.3	0.0649	21.5191	0.0002	0	A1101	1	Unique
VNKFLALCA	VNKFLALCA	VNKFLALCA	0	40	0.0448	33.3008	0	0	A1101	1	Unique
NKFLALCAD	NKFLALCAD	NKFLALCAD	0	100	0.0106	91.9491	0	0	A1101	1	Unique
KFLALCADS	KFLALCADS	KFLALCADS	0	85	0.0301	51.3109	0	0	A1101	1	Unique
FLALCADSI	FLALCADSI	FLALCADSI	0	75	0.0394	38.5679	0	0	A1101	1	Unique
LALCADSII	LALCADSII	LALCADSII	0	85	0.0344	44.8398	0	0	A1101	1	Unique
ALCADSIII	ALCADSIII	ALCADSIII	0.0001	31.6	0.0514	28.4316	0.0001	0	A1101	1	Unique
LCADSIIIG	LCADSIIIG	LCADSIIIG	0	85	0.0132	86.6542	0	0	A1101	1	Unique
CADSIIIGG	CADSIIIGG	CADSIIIGG	0	65	0.0355	43.2612	0	0	A1101	1	Unique
ADSIIIGGA	ADSIIIGGA	ADSIIIGGA	0	44	0.0293	52.6253	0	0	A1101	1	Unique
DSIIIGGAK	DSIIIGGAK	DSIIIGGAK	0.0227	3.7313	0.2659	3.9254	0.0227	0	A1101	1	Unique
SIIIGGAKL	SIIIGGAKL	SIIIGGAKL	0.0006	13.8	0.0652	21.3807	0.0006	0	A1101	1	Unique
IIIGGAKLK	IIIGGAKLK	IIIGGAKLK	0.4177	0.5073	0.5182	0.8857	0.4177	1	A1101	1	Unique
IIGGAKLKA	IIGGAKLKA	IIGGAKLKA	0.0002	20.2	0.0448	33.3033	0.0002	0	A1101	1	Unique
IGGAKLKAL	IGGAKLKAL	IGGAKLKAL	0	58.3333	0.017	78.1409	0	0	A1101	1	Unique
GGAKLKALN	GGAKLKALN	GGAKLKALN	0	70	0.0182	75.3909	0	0	A1101	1	Unique
GAKLKALNL	GAKLKALNL	GAKLKALNL	0.0006	13.4929	0.0353	43.5328	0.0006	0	A1101	1	Unique
AKLKALNLG	AKLKALNLG	AKLKALNLG	0	67.5	0.0159	80.5342	0	0	A1101	1	Unique
KLKALNLGE	KLKALNLGE	KLKALNLGE	0.0002	21.45	0.0562	25.6194	0.0002	0	A1101	1	Unique
LKALNLGET	LKALNLGET	LKALNLGET	0	90	0.0102	92.741	0	0	A1101	1	Unique
KALNLGETF	KALNLGETF	KALNLGETF	0.0008	12.4944	0.0608	23.2837	0.0008	0	A1101	1	Unique
ALNLGETFV	ALNLGETFV	ALNLGETFV	0.0002	19.9677	0.0686	20.1176	0.0002	0	A1101	1	Unique
LNLGETFVT	LNLGETFVT	LNLGETFVT	0	58.3333	0.0267	57.3348	0	0	A1101	1	Unique
NLGETFVTH	NLGETFVTH	NLGETFVTH	0.004	7.1935	0.0909	14.5513	0.004	0	A1101	1	Unique
LGETFVTHS	LGETFVTHS	LGETFVTHS	0	55	0.0219	67.0114	0	0	A1101	1	Unique
GETFVTHSK	GETFVTHSK	GETFVTHSK	0.0275	3.4241	0.2243	4.9917	0.0275	0	A1101	1	Unique
ETFVTHSKG	ETFVTHSKG	ETFVTHSKG	0	45	0.0266	57.5798	0	0	A1101	1	Unique
TFVTHSKGL	TFVTHSKGL	TFVTHSKGL	0	34.75	0.0257	59.2038	0	0	A1101	1	Unique
FVTHSKGLY	FVTHSKGLY	FVTHSKGLY	0.0062	6.1663	0.134	9.3069	0.0062	0	A1101	1	Unique
VTHSKGLYR	VTHSKGLYR	VTHSKGLYR	0.6749	0.1814	0.6023	0.4326	0.6749	1	A1101	1	Unique
THSKGLYRK	THSKGLYRK	THSKGLYRK	0.0179	4.1104	0.2088	5.4549	0.0179	0	A1101	1	Unique
HSKGLYRKC	HSKGLYRKC	HSKGLYRKC	0.0002	21.35	0.0284	54.238	0.0002	0	A1101	1	Unique
SKGLYRKCV	SKGLYRKCV	SKGLYRKCV	0	65	0.0147	83.3082	0	0	A1101	1	Unique
KGLYRKCVK	KGLYRKCVK	KGLYRKCVK	0.0057	6.362	0.2056	5.5628	0.0057	0	A1101	1	Unique
GLYRKCVKS	GLYRKCVKS	GLYRKCVKS	0	38	0.0375	40.7839	0	0	A1101	1	Unique
LYRKCVKSR	LYRKCVKSR	LYRKCVKSR	0.0002	20.8	0.0537	27.0255	0.0002	0	A1101	1	Unique
YRKCVKSRE	YRKCVKSRE	YRKCVKSRE	0	70	0.0111	91.0337	0	0	A1101	1	Unique
RKCVKSREE	RKCVKSREE	RKCVKSREE	0	70	0.0112	90.9316	0	0	A1101	1	Unique
KCVKSREET	KCVKSREET	KCVKSREET	0	67.5	0.0115	90.3153	0	0	A1101	1	Unique
CVKSREETG	CVKSREETG	CVKSREETG	0	70	0.0164	79.4091	0	0	A1101	1	Unique
VKSREETGL	VKSREETGL	VKSREETGL	0	65	0.0097	93.5847	0	0	A1101	1	Unique
KSREETGLL	KSREETGLL	KSREETGLL	0.0004	15.5455	0.0567	25.3227	0.0004	0	A1101	1	Unique
SREETGLLM	SREETGLLM	SREETGLLM	0.0003	16.9194	0.0326	47.3541	0.0003	0	A1101	1	Unique
REETGLLMP	REETGLLMP	REETGLLMP	0	44	0.0163	79.6909	0	0	A1101	1	Unique
EETGLLMPL	EETGLLMPL	EETGLLMPL	0.0001	26.5	0.0398	38.2123	0.0001	0	A1101	1	Unique
ETGLLMPLK	ETGLLMPLK	ETGLLMPLK	0.218	1.0189	0.4779	1.1751	0.218	1	A1101	1	Unique
TGLLMPLKA	TGLLMPLKA	TGLLMPLKA	0.0001	28.4286	0.0456	32.6279	0.0001	0	A1101	1	Unique
GLLMPLKAP	GLLMPLKAP	GLLMPLKAP	0	39	0.0239	62.7627	0	0	A1101	1	Unique
LLMPLKAPK	LLMPLKAPK	LLMPLKAPK	0.379	0.5848	0.6598	0.2496	0.379	1	A1101	2	Share=2
LMPLKAPKE	LMPLKAPKE	LMPLKAPKE	0	43	0.026	58.5449	0	0	A1101	2	Share=2
MPLKAPKEI	MPLKAPKEI	MPLKAPKEI	0.0001	32.75	0.0216	67.4814	0.0001	0	A1101	1	Unique
PLKAPKEII	PLKAPKEII	PLKAPKEII	0	65	0.0098	93.4343	0	0	A1101	1	Unique
LKAPKEIIF	LKAPKEIIF	LKAPKEIIF	0.0001	32	0.0174	77.1091	0.0001	0	A1101	1	Unique
KAPKEIIFL	KAPKEIIFL	KAPKEIIFL	0.0012	10.6901	0.0612	23.1063	0.0012	0	A1101	1	Unique
APKEIIFLE	APKEIIFLE	APKEIIFLE	0.0003	16.7419	0.0345	44.6226	0.0003	0	A1101	1	Unique
PKEIIFLEG	PKEIIFLEG	PKEIIFLEG	0	100	0.0051	97.1382	0	0	A1101	1	Unique
KEIIFLEGE	KEIIFLEGE	KEIIFLEGE	0	46	0.0234	63.8197	0	0	A1101	1	Unique
EIIFLEGET	EIIFLEGET	EIIFLEGET	0	75	0.0198	71.7346	0	0	A1101	1	Unique
IIFLEGETL	IIFLEGETL	IIFLEGETL	0.0002	21.15	0.0495	29.7359	0.0002	0	A1101	1	Unique
IFLEGETLP	IFLEGETLP	IFLEGETLP	0	45	0.022	66.6944	0	0	A1101	1	Unique
FLEGETLPT	FLEGETLPT	FLEGETLPT	0	37.6667	0.0274	55.98	0	0	A1101	1	Unique
LEGETLPTE	LEGETLPTE	LEGETLPTE	0	53.75	0.0124	88.5504	0	0	A1101	1	Unique
EGETLPTEV	EGETLPTEV	EGETLPTEV	0	44	0.0139	85.077	0	0	A1101	1	Unique
GETLPTEVL	GETLPTEVL	GETLPTEVL	0.0001	28.2857	0.0208	69.4097	0.0001	0	A1101	1	Unique
ETLPTEVLT	ETLPTEVLT	ETLPTEVLT	0.0002	20.88	0.0432	34.7551	0.0002	0	A1101	1	Unique
TLPTEVLTE	TLPTEVLTE	TLPTEVLTE	0.0003	17.78	0.0393	38.7274	0.0003	0	A1101	1	Unique
LPTEVLTEE	LPTEVLTEE	LPTEVLTEE	0	34.25	0.023	64.4846	0	0	A1101	1	Unique
PTEVLTEEV	PTEVLTEEV	PTEVLTEEV	0	58.3333	0.0227	65.129	0	0	A1101	1	Unique
TEVLTEEVV	TEVLTEEVV	TEVLTEEVV	0	58.3333	0.0179	76.1591	0	0	A1101	1	Unique
EVLTEEVVL	EVLTEEVVL	EVLTEEVVL	0.0001	31	0.0259	58.8307	0.0001	0	A1101	1	Unique
VLTEEVVLK	VLTEEVVLK	VLTEEVVLK	0.4666	0.4261	0.5086	0.9482	0.4666	1	A1101	1	Unique
LTEEVVLKT	LTEEVVLKT	LTEEVVLKT	0.0002	19.5806	0.0424	35.4684	0.0002	0	A1101	1	Unique
TEEVVLKTG	TEEVVLKTG	TEEVVLKTG	0	85	0.0092	94.5468	0	0	A1101	1	Unique
EEVVLKTGD	EEVVLKTGD	EEVVLKTGD	0	90	0.0063	96.4612	0	0	A1101	1	Unique
EVVLKTGDL	EVVLKTGDL	EVVLKTGDL	0	50	0.0219	66.8387	0	0	A1101	1	Unique
VVLKTGDLQ	VVLKTGDLQ	VVLKTGDLQ	0.0021	8.9653	0.1086	11.8196	0.0021	0	A1101	1	Unique
VLKTGDLQP	VLKTGDLQP	VLKTGDLQP	0.0001	30.6667	0.0211	68.6139	0.0001	0	A1101	1	Unique
LKTGDLQPL	LKTGDLQPL	LKTGDLQPL	0	62.5	0.0142	84.4931	0	0	A1101	1	Unique
KTGDLQPLE	KTGDLQPLE	KTGDLQPLE	0.0041	7.1104	0.0942	13.9144	0.0041	0	A1101	1	Unique
TGDLQPLEQ	TGDLQPLEQ	TGDLQPLEQ	0.0002	20.16	0.0306	50.4279	0.0002	0	A1101	1	Unique
GDLQPLEQP	GDLQPLEQP	GDLQPLEQP	0	39.5	0.0113	90.6449	0	0	A1101	1	Unique
DLQPLEQPT	DLQPLEQPT	DLQPLEQPT	0	65	0.0132	86.7774	0	0	A1101	1	Unique
LQPLEQPTS	LQPLEQPTS	LQPLEQPTS	0	52.5	0.0169	78.3295	0	0	A1101	1	Unique
QPLEQPTSE	QPLEQPTSE	QPLEQPTSE	0.0001	30.5	0.0135	86.0361	0.0001	0	A1101	1	Unique
PLEQPTSEA	PLEQPTSEA	PLEQPTSEA	0	44.5	0.0152	82.274	0	0	A1101	1	Unique
LEQPTSEAV	LEQPTSEAV	LEQPTSEAV	0	41.5	0.019	73.5724	0	0	A1101	1	Unique
EQPTSEAVE	EQPTSEAVE	EQPTSEAVE	0	67.5	0.0105	92.1731	0	0	A1101	1	Unique
QPTSEAVEA	QPTSEAVEA	QPTSEAVEA	0.0001	28.8571	0.025	60.5982	0.0001	0	A1101	1	Unique
PTSEAVEAP	PTSEAVEAP	PTSEAVEAP	0	53.75	0.0155	81.4817	0	0	A1101	1	Unique
TSEAVEAPL	TSEAVEAPL	TSEAVEAPL	0.0001	28.2857	0.0535	27.1581	0.0001	0	A1101	1	Unique
SEAVEAPLV	SEAVEAPLV	SEAVEAPLV	0.0001	27.625	0.0397	38.2446	0.0001	0	A1101	1	Unique
EAVEAPLVG	EAVEAPLVG	EAVEAPLVG	0	70	0.014	84.8904	0	0	A1101	1	Unique
AVEAPLVGT	AVEAPLVGT	AVEAPLVGT	0.0007	13.15	0.0659	21.1125	0.0007	0	A1101	1	Unique
VEAPLVGTP	VEAPLVGTP	VEAPLVGTP	0	43	0.0152	82.2991	0	0	A1101	1	Unique
EAPLVGTPV	EAPLVGTPV	EAPLVGTPV	0	43	0.0282	54.5517	0	0	A1101	1	Unique
APLVGTPVC	APLVGTPVC	APLVGTPVC	0	41	0.0201	70.8626	0	0	A1101	1	Unique
PLVGTPVCI	PLVGTPVCI	PLVGTPVCI	0	75	0.0178	76.3682	0	0	A1101	1	Unique
LVGTPVCIN	LVGTPVCIN	LVGTPVCIN	0	62.5	0.043	34.8664	0	0	A1101	1	Unique
VGTPVCING	VGTPVCING	VGTPVCING	0	70	0.0246	61.2753	0	0	A1101	1	Unique
GTPVCINGL	GTPVCINGL	GTPVCINGL	0.0001	29.8333	0.0466	31.7969	0.0001	0	A1101	1	Unique
TPVCINGLM	TPVCINGLM	TPVCINGLM	0	50	0.0451	33.0984	0	0	A1101	1	Unique
PVCINGLML	PVCINGLML	PVCINGLML	0	50	0.0299	51.715	0	0	A1101	1	Unique
VCINGLMLL	VCINGLMLL	VCINGLMLL	0.0001	26	0.0427	35.2255	0.0001	0	A1101	1	Unique
CINGLMLLE	CINGLMLLE	CINGLMLLE	0.0003	16.4355	0.1124	11.3742	0.0003	0	A1101	1	Unique
INGLMLLEI	INGLMLLEI	INGLMLLEI	0	70	0.0345	44.7368	0	0	A1101	1	Unique
NGLMLLEIK	NGLMLLEIK	NGLMLLEIK	0.0038	7.3118	0.2106	5.4002	0.0038	0	A1101	2	Share=2
GLMLLEIKD	GLMLLEIKD	GLMLLEIKD	0	90	0.0186	74.4515	0	0	A1101	2	Share=2
LMLLEIKDT	LMLLEIKDT	LMLLEIKDT	0	100	0.0122	88.8077	0	0	A1101	1	Unique
MLLEIKDTE	MLLEIKDTE	MLLEIKDTE	0.0001	25.1	0.0431	34.8533	0.0001	0	A1101	1	Unique
LLEIKDTEK	LLEIKDTEK	LLEIKDTEK	0.0162	4.279	0.2246	4.9834	0.0162	0	A1101	1	Unique
LEIKDTEKY	LEIKDTEKY	LEIKDTEKY	0.0003	17.84	0.0277	55.4603	0.0003	0	A1101	1	Unique
EIKDTEKYC	EIKDTEKYC	EIKDTEKYC	0	47	0.0099	93.1978	0	0	A1101	1	Unique
IKDTEKYCA	IKDTEKYCA	IKDTEKYCA	0	70	0.0127	87.8003	0	0	A1101	1	Unique
KDTEKYCAL	KDTEKYCAL	KDTEKYCAL	0	38	0.0274	55.9354	0	0	A1101	1	Unique
DTEKYCALA	DTEKYCALA	DTEKYCALA	0	45	0.0349	44.0766	0	0	A1101	1	Unique
TEKYCALAP	TEKYCALAP	TEKYCALAP	0	60	0.022	66.631	0	0	A1101	1	Unique
EKYCALAPN	EKYCALAPN	EKYCALAPN	0	100	0.0158	80.8288	0	0	A1101	1	Unique
KYCALAPNM	KYCALAPNM	KYCALAPNM	0.0003	17.28	0.0729	18.7156	0.0003	0	A1101	1	Unique
YCALAPNMM	YCALAPNMM	YCALAPNMM	0	48	0.0226	65.4373	0	0	A1101	1	Unique
CALAPNMMV	CALAPNMMV	CALAPNMMV	0.0001	24.4615	0.0827	16.2176	0.0001	0	A1101	1	Unique
ALAPNMMVT	ALAPNMMVT	ALAPNMMVT	0.0002	18.9737	0.0632	22.2357	0.0002	0	A1101	1	Unique
LAPNMMVTN	LAPNMMVTN	LAPNMMVTN	0	62.5	0.0307	50.2813	0	0	A1101	1	Unique
APNMMVTNN	APNMMVTNN	APNMMVTNN	0	56.6667	0.0296	52.1667	0	0	A1101	1	Unique
PNMMVTNNT	PNMMVTNNT	PNMMVTNNT	0	85	0.019	73.4248	0	0	A1101	1	Unique
NMMVTNNTF	NMMVTNNTF	NMMVTNNTF	0.0001	26.2	0.0622	22.6672	0.0001	0	A1101	1	Unique
MMVTNNTFT	MMVTNNTFT	MMVTNNTFT	0	55	0.0475	31.1711	0	0	A1101	1	Unique
MVTNNTFTL	MVTNNTFTL	MVTNNTFTL	0.0014	10.2451	0.1436	8.6064	0.0014	0	A1101	1	Unique
VTNNTFTLK	VTNNTFTLK	VTNNTFTLK	0.95	0.0123	0.8168	0.0171	0.95	1	A1101	1	Unique
TNNTFTLKG	TNNTFTLKG	TNNTFTLKG	0	53.75	0.0362	42.4118	0	0	A1101	1	Unique
NNTFTLKGG	NNTFTLKGG	NNTFTLKGG	0	100	0.011	91.2934	0	0	A1101	1	Unique
AYTRYVDNNF	ATRYVDNNF	AYTRYVDNNF	0.0001	23.5333	0.0579	24.7332	0.0001	0	A1101	1	Unique
YTRYVDNNFC	YTYVDNNFC	YTRYVDNNFC	0	34.25	0.0517	28.241	0	0	A1101	1	Unique
TRYVDNNFCG	TRYDNNFCG	TRYVDNNFCG	0	75	0.0259	58.7212	0	0	A1101	2	Share=2
RYVDNNFCGP	RVDNNFCGP	RYVDNNFCGP	0	39	0.0522	27.9204	0	0	A1101	2	Share=2
YVDNNFCGPD	YVDNNFGPD	YVDNNFCGPD	0	90	0.0388	39.3141	0	0	A1101	2	Share=2
VDNNFCGPDG	VDNNFGPDG	VDNNFCGPDG	0	100	0.0163	79.5932	0	0	A1101	2	Share=2
DNNFCGPDGY	DNFCGPDGY	DNNFCGPDGY	0.0001	27.25	0.0526	27.7125	0.0001	0	A1101	2	Share=2
NNFCGPDGYP	NNFCGPDGY	NNFCGPDGY	0	67.5	0.0317	48.7587	0	0	A1101	2	Share=2
NFCGPDGYPL	NFCPDGYPL	NFCGPDGYPL	0	44	0.0456	32.6712	0	0	A1101	2	Share=2
FCGPDGYPLE	FGPDGYPLE	FCGPDGYPLE	0	62.5	0.0204	70.3329	0	0	A1101	1	Unique
CGPDGYPLEC	CPDGYPLEC	CGPDGYPLEC	0	55	0.0282	54.6335	0	0	A1101	1	Unique
GPDGYPLECI	GPDGYPLEI	GPDGYPLECI	0	41.5	0.0289	53.3328	0	0	A1101	1	Unique
PDGYPLECIK	PGYPLECIK	PDGYPLECIK	0.0001	26.3	0.0804	16.7235	0.0001	0	A1101	1	Unique
DGYPLECIKD	DGYPLECIK	DGYPLECIK	0	56.6667	0.0272	56.4272	0	0	A1101	1	Unique
GYPLECIKDL	GYPLECIKL	GYPLECIKDL	0	67.5	0.0221	66.4014	0	0	A1101	1	Unique
YPLECIKDLL	YPLEIKDLL	YPLECIKDLL	0	43	0.0414	36.4813	0	0	A1101	1	Unique
PLECIKDLLA	PLEIKDLLA	PLECIKDLLA	0	90	0.0215	67.8334	0	0	A1101	1	Unique
LECIKDLLAR	LCIKDLLAR	LECIKDLLAR	0.0004	16.4032	0.082	16.3698	0.0004	0	A1101	1	Unique
ECIKDLLARA	EIKDLLARA	ECIKDLLARA	0	46	0.0241	62.4212	0	0	A1101	1	Unique
CIKDLLARAG	CIKDLLRAG	CIKDLLARAG	0	90	0.0228	65.0415	0	0	A1101	1	Unique
IKDLLARAGK	IDLLARAGK	IKDLLARAGK	0.0007	12.9438	0.1159	10.974	0.0007	0	A1101	1	Unique
KDLLARAGKA	KDLLARAGK	KDLLARAGK	0	50	0.0399	38.0981	0	0	A1101	1	Unique
DLLARAGKAS	DLLAAGKAS	DLLARAGKAS	0	100	0.0106	91.8793	0	0	A1101	1	Unique
LLARAGKASC	LARAGKASC	LLARAGKASC	0	75	0.0193	72.7285	0	0	A1101	1	Unique
LARAGKASCT	LARAGKAST	LARAGKASCT	0	85	0.0172	77.7136	0	0	A1101	1	Unique
ARAGKASCTL	ARAGKASTL	ARAGKASCTL	0	41.5	0.0345	44.7187	0	0	A1101	1	Unique
RAGKASCTLS	RAKASCTLS	RAGKASCTLS	0	44.5	0.0591	24.0823	0	0	A1101	1	Unique
AGKASCTLSE	AGKASTLSE	AGKASCTLSE	0	39.5	0.0438	34.1523	0	0	A1101	1	Unique
GKASCTLSEQ	GASCTLSEQ	GKASCTLSEQ	0	45	0.0482	30.6471	0	0	A1101	1	Unique
KASCTLSEQL	KSCTLSEQL	KASCTLSEQL	0.0001	24.5385	0.0631	22.2924	0.0001	0	A1101	1	Unique
ASCTLSEQLD	ASCTLSEQL	ASCTLSEQL	0	62.5	0.0321	48.083	0	0	A1101	1	Unique
SCTLSEQLDF	STLSEQLDF	SCTLSEQLDF	0.0005	14.4902	0.1031	12.5663	0.0005	0	A1101	1	Unique
CTLSEQLDFI	CTLSEQLFI	CTLSEQLDFI	0.0001	31.4	0.1061	12.1337	0.0001	0	A1101	1	Unique
TLSEQLDFID	TLSEQLDFI	TLSEQLDFI	0	90	0.0218	67.2387	0	0	A1101	1	Unique
LSEQLDFIDT	LSEQLDFIT	LSEQLDFIDT	0	85	0.0267	57.3664	0	0	A1101	1	Unique
SEQLDFIDTK	SQLDFIDTK	SEQLDFIDTK	0.285	0.8243	0.4872	1.1088	0.285	1	A1101	1	Unique
EQLDFIDTKR	EQLDFITKR	EQLDFIDTKR	0.0189	4.0075	0.167	7.1871	0.0189	0	A1101	1	Unique
QLDFIDTKRG	QLDFIDTKR	QLDFIDTKR	0.0002	21.95	0.057	25.1616	0.0002	0	A1101	1	Unique
LDFIDTKRGV	LFIDTKRGV	LDFIDTKRGV	0	67.5	0.0211	68.6117	0	0	A1101	1	Unique
DFIDTKRGVY	DFIDTKRVY	DFIDTKRGVY	0.0002	20.88	0.0535	27.1495	0.0002	0	A1101	1	Unique
FIDTKRGVYC	FIDTKRVYC	FIDTKRGVYC	0	35.6667	0.0445	33.5821	0	0	A1101	1	Unique
IDTKRGVYCC	ITKRGVYCC	IDTKRGVYCC	0	60	0.0271	56.5757	0	0	A1101	1	Unique
DTKRGVYCCR	DTKRGVYCR	DTKRGVYCCR	0.0002	19.6774	0.0803	16.7564	0.0002	0	A1101	1	Unique
TKRGVYCCRE	TKRGVYCRE	TKRGVYCCRE	0	100	0.0161	80.2192	0	0	A1101	1	Unique
KRGVYCCREH	KGVYCCREH	KRGVYCCREH	0	65	0.0338	45.6523	0	0	A1101	1	Unique
RGVYCCREHE	RVYCCREHE	RGVYCCREHE	0	40.5	0.0793	16.9582	0	0	A1101	1	Unique
GVYCCREHEH	GVYCREHEH	GVYCCREHEH	0.0005	14.0686	0.1336	9.3322	0.0005	0	A1101	1	Unique
VYCCREHEHE	VYCREHEHE	VYCCREHEHE	0	75	0.0223	66.0756	0	0	A1101	1	Unique
YCCREHEHEI	YCCEHEHEI	YCCREHEHEI	0	90	0.0137	85.5609	0	0	A1101	1	Unique
CCREHEHEIA	CCREEHEIA	CCREHEHEIA	0	90	0.0126	88.0598	0	0	A1101	1	Unique
CREHEHEIAW	CRHEHEIAW	CREHEHEIAW	0	46	0.0196	72.0066	0	0	A1101	1	Unique
REHEHEIAWY	REHEHEIAY	REHEHEIAWY	0.0009	11.8453	0.0642	21.7914	0.0009	0	A1101	1	Unique
[truncated: 36,635 more rows]
