# Supplementary material for: Identification of virus epitopes and reactive T-cell receptors from memory T cells without peptide synthesis
Source: Commun Biol. 2024 Nov 4;7:1432. doi: 10.1038/s42003-024-07048-x (PMC11535475; doi:10.1038/s42003-024-07048-x)
Supplement: Supplementary file 4 — supplementary Data 2 [file 42003_2024_7048_MOESM4_ESM.xlsx]

## Sheet: Sheet1
Protein_ID	Peptide_Position	Flanking_N	Peptide	Flanking_C	Shared_virus	TMG index
NSP12	613	DVENP	HLMGWDYPK	CDRAM	3	TMG1
NSP12	681	KPGGT	SSGDATTAY	ANSVF	3	TMG1
NSP12	788	KSVLY	YQNNVFMSEAK	CWTET	3	TMG1
NSP12	812	KGPHE	FCSQHTMLVK	QGDDY	4	TMG1
NSP12	861	IERFV	SLAIDAYPLTK	HPNQE	3	TMG1
NSP13	312	TACSH	AAVDALCEK	ALKYL	5	TMG1
NSP13	451	AEIVD	TVSALVYDNKLK	AHKDK	3	TMG1
NSP16	66	VPYNM	RVIHFGAGSDK	GVAPG	3	TMG1
NSP16	161	FIQQK	LALGGSVAIK	ITEHS	3	TMG1
NSP3	1374	NSRIK	ASMPTTIAK	NTVKS	1	TMG2
NSP3	1566	AMVRM	YIFFASFYY	VWKSY	2	TMG2
NSP9	76	PPCRF	VTDTPKGPK	VKYLY	2	TMG2
NSP12	321	LFSTV	FPPTSFGPL	VRKIF	2	TMG2
NSP12	513	KWGKA	RLYYDSMSY	EDQDA	2	TMG2
NSP12	585	AATRG	ATVVIGTSK	FYGGW	2	TMG2
NSP13	131	CTERL	KLFAAETLK	ATEET	2	TMG2
NSP13	209	DYGDA	VVYRGTTTY	KLNVG	2	TMG2
NSP13	263	ISDEF	SSNVANYQK	VGMQK	2	TMG2
NSP16	8	QAWQP	GVAMPNLYK	MQRML	2	TMG2
M	171	KEITV	ATSRTLSYYK	LGASQ	2	TMG3
N	104	GKMKD	LSPRWYFYYL	GTGPE	2	TMG3
N	134	GIIWV	ATEGALNTPK	DHIGT	2	TMG3
N	180	GSRGG	SQASSRSSSR	SRNSS	2	TMG3
N	239	MSGKG	QQQQGQTVTK	KSAAE	2	TMG3
N	311	QFAPS	ASAFFGMSR	IGMEV	2	TMG3
N	359	NKHID	AYKTFPPTEPKK	DKKKK	2	TMG3
Spike	956	VVNQN	AQALNTLVKQL	SSNFG	2	TMG3
Spike	1236	TIMLC	CMTSCCSCLK	GCCSC	2	TMG3
