# Supplementary material for: Identification of virus epitopes and reactive T-cell receptors from memory T cells without peptide synthesis
Source: Commun Biol. 2024 Nov 4;7:1432. doi: 10.1038/s42003-024-07048-x (PMC11535475; doi:10.1038/s42003-024-07048-x)
Supplement: Supplementary file 5 — supplementary Data 3 [file 42003_2024_7048_MOESM5_ESM.xlsx]

## Sheet: Sheet2
Donor	HLA-A 1	HLA-A 2	Age	Gender	Severe disease	IgG (S/CO)	Infection data	Onset date	Discharge date	Sampling Date	Single-cell sequencing
V1	A*3303	A*1101	50	male	No	20.797	2020-01-24	2020-01-29	2020-02-28	2020-10-17	-
V2	A*0101	A*1101	84	male	Yes	8.566	2020-01-22	2020-01-31	2020-03-09	2020-10-17	-
V3	A*1101	A3101	52	female	No	49.133	2020-01-23	2020-02-04	2020-02-20	2020-10-17	-
V4	A*1101	A*0207	71	male	No	2.072	2020-01-24	2020-02-08	2020-03-03	2020-10-17	-
V5	A*3303	A*0301	59	female	No	112.451	unknown	2020-01-29	2020-02-18	2020-10-17	-
V6	A*0207	A*1101	44	male	No	6.731	unknown	2020-02-02	2020-02-14	2020-10-17	-
V7	A*1101	A*0207	64	female	No	32.804	2020-01-26	2020-02-07	2020-03-04	2020-10-17	Yes
V8	A*1101	A*0201	81	male	Yes	11.712	2020-01-23	2020-02-04	2020-03-12	2020-10-17	-
V9	A*3303	A*0207	48	female	No	2.189	2020-02-07	2020-02-13	2020-03-06	2020-10-17	-
V10	A*1101	A*0201	33	female	No	0.38	unknown	2020-02-12	2020-03-09	2020-10-17	Yes
V11	A*0201	A*2402	68	male	No	5.462	unknown	2020-02-01	2020-02-23	2020-10-17	-
V12	A*1101	A*1101	44	male	No	16.342	2020-01-23	2020-01-30	2020-02-29	2020-10-17	-
V13	A*0201	A*1101	31	male	No	untested	unknown	2020-01-20	2020-02-18	2020-10-17	Yes
V14	A*0201	A*1101	44	female	No	2.793	2020-02-10	2020-02-14	2020-03-11	2020-10-17	Yes
V15	A*1101	A*0206	63	male	No	54.183	unknown	2020-02-01	2020-03-14	2020-10-17	Yes
V16	A*1101	A*1102	49	male	No	3.939	2020-01-23	2020-02-02	2020-03-02	2020-10-17	Yes
V17	A*1101	A*3303	23	male	No	2.327	2020-01-23	2020-02-04	2020-03-09	2020-10-17	Yes
V18	A*1101	A*3101	10	male	No	17.096	unknown	2020-01-30	2020-03-11	2020-10-17	-
V19	A*3101	A*3303	45	female	No	8.261	unknown	2020-02-05	2020-03-06	2020-10-17	-
V20	A*3303	A*1101	83	female	No	8.793	2020-02-01	2020-02-12	2020-02-29	2020-10-17	Yes
V21	A*1101	A*2601	53	female	No	24.518	2020-01-23	2020-02-21	2020-02-28	2020-10-17	-
V22	A*1101	A*0201	51	female	No	27.84	2020-01-23	2020-01-30	2020-02-17	2020-10-17	-
H1	A*0201	A*1101	67	female							-
H2	A*1101	A*1101	63	female							-
H3	A*3101	A*1101	47	male							-
H4	A*2402	A*1101	41	female							-
H5	A*1101	A*1101	48	female							-
H6	A*1101	A*0201	55	female							-
H7	A*3303	A*1101	48	female							-
H8	A*1101	A*2601	68	male							-
H9	A*1101	A*1101	66	female							-
H10	A*1101	A*2402	29	female							-
H11	A*1101	A*1102	27	male							-
H12	A*1101	A*0207	32	male							-
H13	A*1101	A*3303	31	male							-
