# Supplementary material for: Identification of virus epitopes and reactive T-cell receptors from memory T cells without peptide synthesis
Source: Commun Biol. 2024 Nov 4;7:1432. doi: 10.1038/s42003-024-07048-x (PMC11535475; doi:10.1038/s42003-024-07048-x)
Supplement: Supplementary file 6 — supplementary Data 4 [file 42003_2024_7048_MOESM6_ESM.xlsx]

## Sheet: Sheet1
Donor	Clonotype	TCR name	Epitope	TRBV	TRBJ	TRBC	CDR3b	TRAV	TRAJ	CDR3a
V7	20	TCR-01-1	AYKTFPPTEPKK	TRBV4-1	TRBJ2-1	TRBC2	CASSSTAGGWNEQFF	TRAV8-1	TRAJ30	CAVNEGDDKIIF
V7	20	TCR-01-2	no activation	TRBV19	TRBJ2-1	TRBC2	CASSIEGGGRIFNNEQFF	TRAV8-1	TRAJ30	CAVNEGDDKIIF
V7	27	TCR-02	ATEGALNTPK	TRBV28	TRBJ1-3	TRBC1	CASSLTQDMGNTIYF	TRAV3	TRAJ33	CAVKRDSNYQLIW
V7	72	TCR-03	AYKTFPPTEPKK	TRBV19	TRBJ1-5	TRBC1	CASSKSGTGYQPQHF	TRAV38-2/DV8	TRAJ30	CAYRSVPLNRDDKIIF
V10	4	TCR-04	no activation	TRBV10-1	TRBJ1-1	TRBC1	CASSETLADEAFF	TRAV12-2	TRAJ42	CAVKGGSQGNLIF
V10	15	TCR-05	no activation	TRBV19	TRBJ2-7	TRBC2	CASSIGAGIYEQYF	TRAV14/DV4	TRAJ9	CAMSGFQGGFKTIF
V10	32	TCR-06	non-specific activation	TRBV9	TRBJ2-3	TRBC2	CASSDGGGDTQYF	TRAV1-1	TRAJ39	CAVSKENAGNMLTF
V13	18	TCR-07	AYKTFPPTEPKK	TRBV3-1	TRBJ2-1	TRBC2	CASSRYIPGAYNEQFF	TRAV29/DV5	TRAJ49	CAASAGNQFYF
V13	22	TCR-08	AYKTFPPTEPKK	TRBV7-9	TRBJ1-2	TRBC1	CASSLRQGPNYGYTF	TRAV19	TRAJ33	CALSEAVDSNYQLIW
V13	64	TCR-09	AYKTFPPTEPKK	TRBV18	TRBJ2-3	TRBC2	CASSRTLGTSGNTQYF	TRAV29/DV5	TRAJ43	CAASPEYNNNDMRF
V13	65	TCR-10	AYKTFPPTEPKK	TRBV6-6	TRBJ2-1	TRBC2	CASKGGGTSGYEQFF	TRAV29/DV5	TRAJ48	CAASDENEKLTF
V14	1	TCR-11	no activation	TRBV6-1	TRBJ2-2	TRBC2	CASSEAWRPGVRTGELFF	TRAV8-6	TRAJ13	CAGGYQKVTF
V14	34	TCR-12	ATEGALNTPK	TRBV20-1	TRBJ1-2	TRBC1	CSARDTAGTGNGYTF	TRAV1-2	TRAJ28	CAVRDAYSGAGSYQLTF
V14	128	TCR-13	no activation	TRBV7-9	TRBJ1-2	TRBC1	CASSLQGGNGYTF	TRAV41	TRAJ45	CAVPSGGGADGLTF
V14	132	TCR-14	no activation	TRBV4-1	TRBJ1-3	TRBC1	CASSPPGNTIYF	TRAV19	TRAJ10	CALDILTGGGNKLTF
V14	278	TCR-15	no activation	TRBV6-5	TRBJ2-1	TRBC2	CASSYSREKGWNEQFF	TRAV14/DV4	TRAJ43	CAMRTSPNDMRF
V15	7	TCR-16	AYKTFPPTEPKK	TRBV27	TRBJ2-1	TRBC2	CASSLRRGPFNEQFF	TRAV19	TRAJ12	CALSAMDSSYKLIF
V15	9	TCR-17	AYKTFPPTEPKK	TRBV10-3	TRBJ1-5	TRBC1	CAINKQGFNQPQHF	TRAV29/DV5	TRAJ30	CAARTGDDKIIF
V15	19	TCR-18	AYKTFPPTEPKK	TRBV7-8	TRBJ1-3	TRBC1	CASSPGRSGNTIYF	TRAV6	TRAJ45	CALDGSGGGADGLTF
V15	30	TCR-19	AYKTFPPTEPKK	TRBV4-1	TRBJ2-1	TRBC2	CASSRLPGLAGGTVVNEQFF	TRAV29/DV5	TRAJ30	CAAMSMNRDDKIIF
V15	44	TCR-20	AYKTFPPTEPKK	TRBV5-5	TRBJ2-2	TRBC2	CASSPRTLFTGELFF	TRAV13-1	TRAJ47	CAAIQEYGNKLVF
V16 or V17	53	TCR-21	no activation	TRBV10-3	TRBJ2-5	TRBC2	CAISESGQETQYF	TRAV12-2	TRAJ50	CAALNSYDKVIF
V20	14	TCR-22	AYKTFPPTEPKK	TRBV3-1	TRBJ1-6	TRBC1	CASSQVAYSPLHF	TRAV19	TRAJ49	CALSEALNTGNQFYF
V20	24	TCR-23-1	no activation	TRBV27	TRBJ2-5	TRBC2	CASSPYSGGQGETQYF	TRAV13-1	TRAJ45	CAPLKGSRGGGADGLTF
V20	24	TCR-23-2	QQQQGQTVTK	TRBV27	TRBJ2-5	TRBC2	CASSPYSGGQGETQYF	TRAV6	TRAJ21	CALWDFNKFYF
V20	35	TCR-24	AYKTFPPTEPKK	TRBV15	TRBJ1-5	TRBC1	CATSREQAGQPQHF	TRAV29/DV5	TRAJ48	CAASEAGGNEKLTF
V20	36	TCR-25	non-specific activation	TRBV24-1	TRBJ2-1	TRBC2	CATSFGGPNEQFF	TRAV38-2/DV8	TRAJ34	CAYRSNTDKLIF
V20	63	TCR-26	AYKTFPPTEPKK	TRBV19	TRBJ2-1	TRBC2	CASSIGDSGISGKFF	TRAV24	TRAJ11	CAPKGSTLTF
V20	126	TCR-27	no activation	TRBV13	TRBJ2-7	TRBC2	CASNRQSSYEQYF	TRAV19	TRAJ49	CALSEALNTGNQFYF
V20	190	TCR-28	ATEGALNTPK	TRBV9	TRBJ2-5	TRBC2	CASSVGGTVQETQYF	TRAV19	TRAJ54	CALSEAYQGAQKLVF
V20	244	TCR-29-1	AYKTFPPTEPKK	TRBV7-6	TRBJ2-1	TRBC2	CASSHGTSGSSHEQFF	TRAV3	TRAJ33	CAVRRLMDSNYQLIW
V20	244	TCR-29-2	no activation	TRBV7-6	TRBJ2-1	TRBC2	CASSHGTSGSSHEQFF	TRAV17	TRAJ4	CATVFLLMFSGGYNKLIF
NC2	92	TCR-30	no activation	TRBV4-1	TRBJ2-1	TRBC2	CASSQDPGTGHNEQFF	TRAV17	TRAJ27	CATVAGKSTF
NC1	31	TCR-31	no activation	TRBV6-2	TRBJ2-7	TRBC2	CASSYSARAGGDEQYF	TRAV5	TRAJ13	CAETEGYQKVTF
V16 or V17	11	TCR-32	ATEGALNTPK	TRBV9	TRBJ2-3	TRBC2	CASSSNLQGADTQYF	TRAV3	TRAJ8	CAVRVYTGFQKLVF
V15	42	TCR-33	AYKTFPPTEPKK	TRBV6-2	TRBJ1-2	TRBC1	CASSYGSVYGYTF	TRAV19	TRAJ15	CALSEAEAGTALIF
V13	66	TCR-34-1	ATEGALNTPK	TRBV28	TRBJ2-7	TRBC2	CASRLNPGTVSYEQYF	TRAV14/DV4	TRAJ6	CAMREGSKGSYIPTF
V13	66	TCR-34-2	no activation	TRBV28	TRBJ2-7	TRBC2	CASRLNPGTVSYEQYF	TRAV2	TRAJ23	CAVYNQGGKLIF
V15	71	TCR-35	AYKTFPPTEPKK	TRBV6-5	TRBJ2-2	TRBC2	CASSLGQPGELFF	TRAV22	TRAJ30	CAVGDDKIIF
V13	83	TCR-36-1	AYKTFPPTEPKK	TRBV10-3	TRBJ2-5	TRBC2	CATDRQGTNNPPETQYF	TRAV5	TRAJ20	CAEGNDYKLSF
V13	83	TCR-36-2	no activation	TRBV10-3	TRBJ2-5	TRBC2	CATDRQGTNNPPETQYF	TRAV2	TRAJ26	CAVPYNYGQNFVF
V16 or V17	90	TCR-37-1	AYKTFPPTEPKK	TRBV7-3	TRBJ2-3	TRBC2	CASSRRASGIGTDTQYF	TRAV5	TRAJ5	CAESDMDMGRRALTF
V16 or V17	90	TCR-37-2	no activation	TRBV7-3	TRBJ2-3	TRBC2	CASSRRASGIGTDTQYF	TRAV1-1	TRAJ29	CAVSSGNTPLVF
V16 or V17	114	TCR-38-1	AYKTFPPTEPKK	TRBV11-2	TRBJ2-1	TRBC2	CASSPAFGEQFF	TRAV8-6	TRAJ29	CAVTTDSGNTPLVF
V16 or V17	114	TCR-38-2	no activation	TRBV11-2	TRBJ2-1	TRBC2	CASSPAFGEQFF	TRAV20	TRAJ34	CAVQAIRNTDKLIF
V10	117	TCR-39	AYKTFPPTEPKK	TRBV12-5	TRBJ2-3	TRBC2	CASGWGLMGQGVSDTQYF	TRAV12-1	TRAJ49	CAVNTGNQFYF
Notice:
If two TCRs share the same clonotype number in the column “Clonotype”, it suggests that the clonotype contains dual α chains or dual β chains, which can be distinguished by the specific VDJ genes and CDR3a/CDR3b in the other columns.
If two TCRs were derived from the same clonotype with dual TCR α or β chains, the TCR names were designated as “TCR-01-1” and “TCR-01-2” as examples.
For TCRs derived from clonotypes with single α and β chain pairs, the TCRs were designated with names such as 'TCR-02' as an example.
