# Supplementary material for: Identification of virus epitopes and reactive T-cell receptors from memory T cells without peptide synthesis
Source: Commun Biol. 2024 Nov 4;7:1432. doi: 10.1038/s42003-024-07048-x (PMC11535475; doi:10.1038/s42003-024-07048-x)
Supplement: Supplementary file 7 — Supplementary Data 5 [file 42003_2024_7048_MOESM7_ESM.xlsx]

## Sheet: Fig2A
	SARS-Cov-2	SARS-Cov	MERS	HKU1	OC43	NL63	h229E
SARS-Cov-2	1	0.245465	0.0104574	0.00812376	0.00809602	0.00339907	0.00240401
SARS-Cov	0.245465	1	0.00978524	0.007633	0.00746875	0.00322589	0.00229521
MERS	0.0104574	0.00978524	1	0.00743266	0.00833365	0.00392513	0.00305177
HKU1	0.00812376	0.007633	0.00743266	1	0.0750051	0.00325358	0.00322515
OC43	0.00809602	0.00746875	0.00833365	0.0750051	1	0.00283993	0.00337214
NL63	0.00339907	0.00322589	0.00392513	0.00325358	0.00283993	1	0.046801
h229E	0.00240401	0.00229521	0.00305177	0.00322515	0.00337214	0.046801	1

## Sheet: Fig2B
n_species	n_peptides
1	23123
2	14282
3	597
4	298
5	208
6	64
7	62

## Sheet: Fig2C,S1B-C
position	entropy	Protein_ID	AA_position_label	log10_entropy
1	0.000119001	Spike	Unique	-3.92445
2	0.00218107	Spike	Unique	-2.66133
3	0.00592808	Spike	Unique	-2.22709
4	0.000870168	Spike	Unique	-3.0604
5	0.164876	Spike	Unique	-0.782843
6	0.017188	Spike	Unique	-1.76477
7	0.000548738	Spike	Unique	-3.26064
8	0.0063266	Spike	Unique	-2.19883
9	0.00865035	Spike	Unique	-2.06297
10	0.000611376	Spike	Unique	-3.21369
11	0.00268888	Spike	Unique	-2.57043
12	0.0258462	Spike	Unique	-1.5876
13	0.0828712	Spike	Unique	-1.0816
14	0.0133313	Spike	Unique	-1.87513
15	0.00264704	Spike	Unique	-2.57724
16	0.013445	Spike	Unique	-1.87144
17	0.00700509	Spike	Unique	-2.15459
18	0.225453	Spike	Unique	-0.646944
19	0.99074	Spike	Unique	-0.00404049
20	0.148688	Spike	Unique	-0.827723
21	0.0292192	Spike	Unique	-1.53433
22	0.0207195	Spike	Unique	-1.68362
23	0.00667141	Spike	Unique	-2.17578
24	0.00466201	Spike	Unique	-2.33143
25	0.0152152	Spike	Unique	-1.81772
26	0.151821	Spike	Unique	-0.818668
27	0.0368122	Spike	Unique	-1.43401
28	0.003805	Spike	Unique	-2.41965
29	0.0444341	Spike	Unique	-1.35228
30	0.00405879	Spike	Unique	-2.3916
31	0.00108247	Spike	Unique	-2.96558
32	0.00235099	Spike	Unique	-2.62875
33	0.0144185	Spike	Unique	-1.84108
34	0.00221199	Spike	Unique	-2.65522
35	0.00347826	Spike	Unique	-2.45864
36	0.0319653	Spike	Unique	-1.49532
37	0.000659251	Spike	Unique	-3.18095
38	0.000612497	Spike	Unique	-3.2129
39	0.00084353	Spike	Unique	-3.0739
40	0.000590755	Spike	Unique	-3.22859
41	0.00157713	Spike	Unique	-2.80213
42	0.00104259	Spike	Unique	-2.98189
43	0.00065666	Spike	Unique	-3.18266
44	0.000710046	Spike	Unique	-3.14871
45	0.00197391	Spike	Unique	-2.70467
46	0.00211292	Spike	Unique	-2.67512
47	0.00265929	Spike	Unique	-2.57523
48	0.000743772	Spike	Unique	-3.12856
49	0.0193948	Spike	Unique	-1.71232
50	0.00263384	Spike	Unique	-2.57941
51	0.0132444	Spike	Share=2	-1.87797
52	0.0209112	Spike	Share=2	-1.67962
53	0.00249879	Spike	Share=2	-2.60227
54	0.022553	Spike	Share=2	-1.6468
55	0.00106719	Spike	Share=2	-2.97176
56	0.000758662	Spike	Share=2	-3.11995
57	0.00115693	Spike	Share=2	-2.93669
58	0.00105567	Spike	Share=2	-2.97647
59	0.00317194	Spike	Unique	-2.49867
60	0.00154655	Spike	Unique	-2.81064
61	0.00197937	Spike	Unique	-2.70347
62	0.00576198	Spike	Unique	-2.23943
63	0.00299229	Spike	Unique	-2.524
64	0.00762895	Spike	Unique	-2.11754
65	0.0027051	Spike	Unique	-2.56782
66	0.00894058	Spike	Unique	-2.04863
67	0.157793	Spike	Unique	-0.801911
68	0.0086515	Spike	Unique	-2.06291
69	0.727023	Spike	Unique	-0.138452
70	0.753613	Spike	Unique	-0.122852
71	0.0104325	Spike	Unique	-1.98161
72	0.0128523	Spike	Unique	-1.89102
73	0.00461365	Spike	Unique	-2.33596
74	0.00413384	Spike	Unique	-2.38365
75	0.0386291	Spike	Unique	-1.41309
76	0.0243667	Spike	Unique	-1.6132
77	0.0268789	Spike	Unique	-1.57059
78	0.00886727	Spike	Unique	-2.05221
79	0.002272	Spike	Unique	-2.64359
80	0.107413	Spike	Unique	-0.968943
81	0.00192964	Spike	Unique	-2.71452
82	0.00437002	Spike	Unique	-2.35952
83	0.00772343	Spike	Unique	-2.11219
84	0.00275773	Spike	Unique	-2.55945
85	0.00329401	Spike	Unique	-2.48228
86	0.00241773	Spike	Unique	-2.61659
87	0.00338175	Spike	Unique	-2.47086
88	0.00559576	Spike	Unique	-2.25214
89	0.00162449	Spike	Unique	-2.78928
90	0.00638367	Spike	Unique	-2.19493
91	0.00151179	Spike	Unique	-2.82051
92	0.00178408	Spike	Unique	-2.74859
93	0.00378716	Spike	Unique	-2.42169
94	0.0105616	Spike	Unique	-1.97627
95	0.823689	Spike	Unique	-0.0842368
96	0.0127204	Spike	Unique	-1.8955
97	0.0207693	Spike	Unique	-1.68258
98	0.0596227	Spike	Unique	-1.22459
99	0.0023254	Spike	Unique	-2.6335
100	0.00557455	Spike	Unique	-2.25379
101	0.00760313	Spike	Unique	-2.11901
102	0.00851954	Spike	Unique	-2.06958
103	0.00144467	Spike	Unique	-2.84023
104	0.00155573	Spike	Unique	-2.80807
105	0.0038826	Spike	Unique	-2.41088
106	0.00113825	Spike	Unique	-2.94376
107	0.00132595	Spike	Unique	-2.87747
108	0.00422269	Spike	Unique	-2.37441
109	0.00304178	Spike	Unique	-2.51687
110	0.00287019	Spike	Unique	-2.54209
111	0.00566809	Spike	Unique	-2.24656
112	0.0863687	Spike	Unique	-1.06364
113	0.00244779	Spike	Unique	-2.61123
114	0.00149979	Spike	Unique	-2.82397
115	0.00179573	Spike	Unique	-2.74576
116	0.00130839	Spike	Unique	-2.88326
117	0.00144915	Spike	Unique	-2.83889
118	0.00474913	Spike	Unique	-2.32339
119	0.00210033	Spike	Unique	-2.67771
120	0.00446928	Spike	Unique	-2.34976
121	0.00237856	Spike	Unique	-2.62369
122	0.00234218	Spike	Unique	-2.63038
123	0.00297832	Spike	Unique	-2.52603
124	0.00325385	Spike	Unique	-2.4876
125	0.00242858	Spike	Unique	-2.61465
126	0.0104797	Spike	Unique	-1.97965
127	0.0094301	Spike	Unique	-2.02548
128	0.00841226	Spike	Unique	-2.07509
129	0.00118614	Spike	Unique	-2.92586
130	0.00851011	Spike	Unique	-2.07006
131	0.0067278	Spike	Unique	-2.17213
132	0.0105117	Spike	Unique	-1.97833
133	0.00129769	Spike	Unique	-2.88683
134	0.00849551	Spike	Unique	-2.07081
135	0.00131977	Spike	Unique	-2.8795
136	0.00959835	Spike	Unique	-2.0178
137	0.0094303	Spike	Unique	-2.02547
138	0.194844	Spike	Unique	-0.710313
139	0.00887501	Spike	Unique	-2.05183
140	0.00474038	Spike	Unique	-2.32419
141	0.022111	Spike	Unique	-1.65539
142	0.997135	Spike	Unique	-0.00124591
143	0.158547	Spike	Unique	-0.799843
144	0.735302	Spike	Unique	-0.133534
145	0.288096	Spike	Unique	-0.540463
146	0.0208019	Spike	Unique	-1.6819
147	0.00575417	Spike	Unique	-2.24002
148	0.0149904	Spike	Unique	-1.82419
149	0.00586719	Spike	Unique	-2.23157
150	0.0105258	Spike	Unique	-1.97774
151	0.00997489	Spike	Unique	-2.00109
152	0.14068	Spike	Unique	-0.851767
153	0.0443992	Spike	Unique	-1.35262
154	0.01953	Spike	Unique	-1.7093
155	0.0138252	Spike	Unique	-1.85933
156	1.02508	Spike	Unique	0.0107572
157	1.02824	Spike	Unique	0.0120927
158	1.03288	Spike	Unique	0.0140483
159	0.00841922	Spike	Unique	-2.07473
160	0.007179	Spike	Unique	-2.14394
161	0.00416671	Spike	Unique	-2.38021
162	0.00631901	Spike	Unique	-2.19935
163	0.00639147	Spike	Unique	-2.1944
164	0.00769264	Spike	Unique	-2.11392
165	0.00288573	Spike	Unique	-2.53974
166	0.00249314	Spike	Unique	-2.60325
167	0.00241372	Spike	Unique	-2.61731
168	0.00198222	Spike	Unique	-2.70285
169	0.00217042	Spike	Unique	-2.66346
170	0.00265926	Spike	Unique	-2.57524
171	0.00383718	Spike	Unique	-2.41599
172	0.00319991	Spike	Unique	-2.49486
173	0.0248376	Spike	Unique	-1.60489
174	0.0139008	Spike	Unique	-1.85696
175	0.00252028	Spike	Unique	-2.59855
176	0.0190775	Spike	Unique	-1.71948
177	0.0233554	Spike	Unique	-1.63161
178	0.0263083	Spike	Unique	-1.57991
179	0.00572063	Spike	Unique	-2.24256
180	0.0182419	Spike	Unique	-1.73893
181	0.051093	Spike	Unique	-1.29164
182	0.00355105	Spike	Unique	-2.44964
183	0.00661021	Spike	Unique	-2.17978
184	0.00501495	Spike	Unique	-2.29973
185	0.00726662	Spike	Unique	-2.13867
186	0.00279586	Spike	Unique	-2.55348
187	0.00132054	Spike	Unique	-2.87925
188	0.00385538	Spike	Unique	-2.41393
189	0.0209513	Spike	Share=2	-1.67879
190	0.127774	Spike	Share=2	-0.893558
191	0.00106718	Spike	Share=2	-2.97176
192	0.000939348	Spike	Share=2	-3.02717
193	0.00429749	Spike	Share=2	-2.36679
194	0.000795327	Spike	Share=2	-3.09945
195	0.000880018	Spike	Share=2	-3.05551
196	0.000883101	Spike	Share=2	-3.05399
197	0.00295199	Spike	Unique	-2.52989
198	0.00522382	Spike	Unique	-2.28201
199	0.00156148	Spike	Unique	-2.80646
200	0.0018458	Spike	Unique	-2.73382
201	0.00129996	Spike	Unique	-2.88607
202	0.00102445	Spike	Unique	-2.98951
203	0.00307201	Spike	Unique	-2.51258
204	0.00137277	Spike	Unique	-2.8624
205	0.0011525	Spike	Unique	-2.93836
206	0.00102492	Spike	Unique	-2.98931
207	0.00200132	Spike	Unique	-2.69868
208	0.00511345	Spike	Unique	-2.29129
209	0.00387859	Spike	Unique	-2.41133
210	0.0167995	Spike	Unique	-1.7747
211	0.117306	Spike	Unique	-0.930678
212	0.116405	Spike	Unique	-0.93403
213	0.0144031	Spike	Unique	-1.84154
214	0.136118	Spike	Unique	-0.866083
215	0.0894266	Spike	Unique	-1.04853
216	0.0143753	Spike	Unique	-1.84238
217	0.00313465	Spike	Unique	-2.50381
218	0.00906283	Spike	Unique	-2.04274
219	0.00508067	Spike	Unique	-2.29408
220	0.00134058	Spike	Unique	-2.87271
221	0.0256476	Spike	Unique	-1.59095
222	0.437253	Spike	Unique	-0.359267
223	0.000512253	Spike	Unique	-3.29052
224	0.00300402	Spike	Unique	-2.5223
225	0.000589216	Spike	Unique	-3.22973
226	0.00157945	Spike	Unique	-2.80149
227	0.00495654	Spike	Unique	-2.30482
228	0.00619611	Spike	Unique	-2.20788
229	0.00250228	Spike	Unique	-2.60166
230	0.000950827	Spike	Unique	-3.0219
231	0.00124234	Spike	Unique	-2.90576
232	0.00251936	Spike	Unique	-2.59871
233	0.00472787	Spike	Unique	-2.32533
234	0.00120512	Spike	Unique	-2.91897
235	0.00115249	Spike	Unique	-2.93836
236	0.000703775	Spike	Unique	-3.15257
237	0.00691625	Spike	Unique	-2.16013
238	0.00044661	Spike	Unique	-3.35007
239	0.00213416	Spike	Unique	-2.67077
240	0.013498	Spike	Unique	-1.86973
241	0.00309305	Spike	Unique	-2.50961
242	0.0565681	Spike	Unique	-1.24743
243	0.0670965	Spike	Unique	-1.1733
244	0.0586865	Spike	Unique	-1.23146
245	0.0146074	Spike	Unique	-1.83543
246	0.0212942	Spike	Unique	-1.67174
247	0.0172879	Spike	Unique	-1.76226
248	0.021384	Spike	Unique	-1.66991
249	0.0165902	Spike	Unique	-1.78015
250	0.0502455	Spike	Unique	-1.2989
251	0.0683923	Spike	Unique	-1.16499
252	0.0193742	Spike	Unique	-1.71278
253	0.0864124	Spike	Unique	-1.06342
254	0.0149702	Spike	Unique	-1.82477
255	0.0199354	Spike	Unique	-1.70038
256	0.0119836	Spike	Unique	-1.92141
257	0.00923481	Spike	Unique	-2.03457
258	0.0364109	Spike	Unique	-1.43877
259	0.00537585	Spike	Unique	-2.26955
260	0.00612561	Spike	Unique	-2.21285
261	0.0120778	Spike	Unique	-1.91801
262	0.040367	Spike	Unique	-1.39397
263	0.00693378	Spike	Unique	-2.15903
264	0.00379345	Spike	Unique	-2.42097
265	0.00180628	Spike	Unique	-2.74322
266	0.00161707	Spike	Unique	-2.79127
267	0.00224882	Spike	Unique	-2.64804
268	0.000709221	Spike	Unique	-3.14922
269	0.00152704	Spike	Unique	-2.81615
270	0.000655495	Spike	Unique	-3.18343
271	0.00168246	Spike	Unique	-2.77406
272	0.0221415	Spike	Unique	-1.65479
273	0.00645475	Spike	Unique	-2.19012
274	0.00376639	Spike	Unique	-2.42407
275	0.000889128	Spike	Unique	-3.05104
276	0.00110171	Spike	Unique	-2.95793
277	0.000899291	Spike	Unique	-3.0461
278	0.00147839	Spike	Unique	-2.83021
279	0.000979742	Spike	Unique	-3.00889
280	0.00129326	Spike	Unique	-2.88831
281	0.00821916	Spike	Share=2	-2.08517
282	0.00202586	Spike	Share=2	-2.69339
283	0.000483394	Spike	Share=2	-3.3157
284	0.00699421	Spike	Share=2	-2.15526
285	0.00111792	Spike	Share=2	-2.95159
286	0.00221186	Spike	Share=2	-2.65524
287	0.00336907	Spike	Share=2	-2.47249
288	0.00297708	Spike	Share=2	-2.52621
289	0.0524387	Spike	Share=2	-1.28035
290	0.000766767	Spike	Share=2	-3.11534
291	0.000491654	Spike	Share=2	-3.30834
292	0.00272475	Spike	Unique	-2.56467
293	0.00107442	Spike	Unique	-2.96883
294	0.00115613	Spike	Unique	-2.937
295	0.000358467	Spike	Unique	-3.44555
296	0.000793536	Spike	Unique	-3.10043
297	0.000839752	Spike	Unique	-3.07585
298	0.000943827	Spike	Unique	-3.02511
299	0.0208231	Spike	Unique	-1.68145
300	0.000597736	Spike	Unique	-3.22349
301	0.000750629	Spike	Unique	-3.12457
302	0.000789168	Spike	Unique	-3.10283
303	0.00188114	Spike	Unique	-2.72558
304	0.00101223	Spike	Unique	-2.99472
305	0.000953089	Spike	Unique	-3.02087
306	0.00388063	Spike	Unique	-2.4111
307	0.0103522	Spike	Unique	-1.98497
308	0.013673	Spike	Unique	-1.86414
309	0.00662444	Spike	Unique	-2.17885
310	0.000877352	Spike	Share=2	-3.05683
311	0.000737686	Spike	Share=2	-3.13213
312	0.0015953	Spike	Share=2	-2.79716
313	0.000886799	Spike	Share=2	-3.05217
314	0.00349363	Spike	Share=2	-2.45672
315	0.00110981	Spike	Share=2	-2.95475
316	0.000692078	Spike	Share=2	-3.15985
317	0.00106557	Spike	Share=2	-2.97242
318	0.00103493	Spike	Share=2	-2.98509
319	0.00115408	Spike	Share=2	-2.93776
320	0.00308655	Spike	Share=2	-2.51053
321	0.00368326	Spike	Unique	-2.43377
322	0.00156412	Spike	Unique	-2.80573
323	0.0125971	Spike	Unique	-1.89973
324	0.00244841	Spike	Unique	-2.61112
325	0.00128153	Spike	Unique	-2.89227
326	0.000672483	Spike	Unique	-3.17232
327	0.00398707	Spike	Share=2	-2.39935
328	0.000563383	Spike	Share=2	-3.2492
329	0.000319328	Spike	Share=2	-3.49576
330	0.00560817	Spike	Share=2	-2.25118
331	0.00179281	Spike	Share=2	-2.74646
332	0.000579888	Spike	Share=2	-3.23666
333	0.00100775	Spike	Share=2	-2.99665
334	0.000730214	Spike	Share=2	-3.13655
335	0.00151749	Spike	Share=2	-2.81887
336	0.000484714	Spike	Share=2	-3.31451
337	0.00197973	Spike	Share=2	-2.70339
338	0.00270857	Spike	Share=2	-2.56726
339	0.120526	Spike	Share=2	-0.918917
340	0.00251341	Spike	Share=2	-2.59974
341	0.000972314	Spike	Share=2	-3.01219
342	0.000604647	Spike	Share=2	-3.2185
343	0.000469288	Spike	Share=2	-3.32856
344	0.00546069	Spike	Share=2	-2.26275
345	0.00168153	Spike	Share=2	-2.77429
346	0.0565601	Spike	Unique	-1.24749
347	0.000475516	Spike	Unique	-3.32283
348	0.00695618	Spike	Unique	-2.15763
349	0.00165393	Spike	Unique	-2.78148
350	0.000683537	Spike	Unique	-3.16524
351	0.000787518	Spike	Unique	-3.10374
352	0.00488785	Spike	Unique	-2.31088
353	0.0010202	Spike	Unique	-2.99131
354	0.00966905	Spike	Unique	-2.01462
355	0.000977716	Spike	Unique	-3.00979
356	0.00651541	Spike	Unique	-2.18606
357	0.00623643	Spike	Unique	-2.20506
358	0.00129317	Spike	Share=2	-2.88834
359	0.00393689	Spike	Share=2	-2.40485
360	0.00147375	Spike	Share=2	-2.83158
361	0.00128463	Spike	Share=2	-2.89122
362	0.00321981	Spike	Share=2	-2.49217
363	0.0016092	Spike	Share=2	-2.79339
364	0.00102292	Spike	Share=2	-2.99016
365	0.000369471	Spike	Share=2	-3.43242
366	0.00107815	Spike	Share=2	-2.96732
367	0.0153383	Spike	Share=2	-1.81422
368	0.00115877	Spike	Share=2	-2.936
369	0.00120825	Spike	Share=2	-2.91784
370	0.0032758	Spike	Share=2	-2.48468
371	0.114572	Spike	Share=2	-0.940922
372	0.00267998	Spike	Unique	-2.57187
373	0.116068	Spike	Unique	-0.935289
374	0.00131202	Spike	Share=2	-2.88206
375	0.113482	Spike	Share=2	-0.945073
376	0.00633931	Spike	Share=2	-2.19796
377	0.00117145	Spike	Share=2	-2.93128
378	0.00212901	Spike	Share=2	-2.67182
379	0.000315143	Spike	Share=2	-3.50149
380	0.000830857	Spike	Share=2	-3.08047
381	0.000782763	Spike	Share=2	-3.10637
382	0.00575885	Spike	Share=2	-2.23966
383	0.000636788	Spike	Share=2	-3.19601
384	0.0105929	Spike	Unique	-1.97499
385	0.00770987	Spike	Share=2	-2.11295
386	0.00056656	Spike	Share=2	-3.24675
387	0.000323943	Spike	Share=2	-3.48953
388	0.00052529	Spike	Share=2	-3.2796
389	0.00116348	Spike	Share=2	-2.93424
390	0.000914552	Spike	Share=2	-3.03879
391	0.000538357	Spike	Share=2	-3.26893
392	0.000659922	Spike	Share=2	-3.18051
393	0.000963834	Spike	Unique	-3.016
394	0.00258851	Spike	Share=2	-2.58695
395	0.000992853	Spike	Share=2	-3.00311
396	0.000707484	Spike	Share=2	-3.15028
397	0.00119644	Spike	Share=2	-2.92211
398	0.000582499	Spike	Share=2	-3.2347
399	0.000379035	Spike	Share=2	-3.42132
400	0.000606541	Spike	Share=2	-3.21714
401	0.00238237	Spike	Share=2	-2.62299
402	0.00126298	Spike	Unique	-2.8986
403	0.00190716	Spike	Unique	-2.71961
404	0.00100958	Spike	Unique	-2.99586
405	0.00249166	Spike	Unique	-2.60351
406	0.00173253	Spike	Unique	-2.76132
407	0.00174297	Spike	Share=2	-2.75871
408	0.00759285	Spike	Share=2	-2.11959
409	0.000693419	Spike	Share=2	-3.159
410	0.00139611	Spike	Share=2	-2.85508
411	0.00932384	Spike	Share=2	-2.03041
412	0.000998054	Spike	Share=2	-3.00085
413	0.00173423	Spike	Share=2	-2.76089
414	0.0137928	Spike	Share=2	-1.86035
415	0.00194335	Spike	Share=2	-2.71145
416	0.000603045	Spike	Share=2	-3.21965
417	0.219917	Spike	Unique	-0.657741
418	0.000631773	Spike	Share=2	-3.19944
419	0.00416903	Spike	Share=2	-2.37997
420	0.00102028	Spike	Share=2	-2.99128
421	0.000729235	Spike	Share=2	-3.13713
422	0.000169312	Spike	Share=2	-3.77131
423	0.000380179	Spike	Share=2	-3.42001
424	0.000601737	Spike	Share=2	-3.22059
425	0.000546665	Spike	Share=2	-3.26228
426	0.00126178	Spike	Share=2	-2.89902
427	0.0118743	Spike	Share=2	-1.92539
428	0.00208107	Spike	Share=2	-2.68171
429	0.000264153	Spike	Share=2	-3.57814
430	0.00130056	Spike	Unique	-2.88587
431	0.000289916	Spike	Unique	-3.53773
432	0.000280134	Spike	Unique	-3.55263
433	0.00154155	Spike	Unique	-2.81204
434	0.00287287	Spike	Unique	-2.54168
435	0.00162812	Spike	Unique	-2.78831
436	0.000428606	Spike	Unique	-3.36794
437	0.000284029	Spike	Unique	-3.54664
438	0.000392261	Spike	Unique	-3.40642
439	0.0527951	Spike	Unique	-1.27741
440	0.0629533	Spike	Unique	-1.20098
441	0.00150915	Spike	Unique	-2.82127
442	0.000377564	Spike	Unique	-3.42301
443	0.000445951	Spike	Unique	-3.35071
444	0.00557299	Spike	Unique	-2.25391
445	0.00255105	Spike	Unique	-2.59328
446	0.069127	Spike	Unique	-1.16035
447	0.000814313	Spike	Unique	-3.08921
448	0.00114169	Spike	Unique	-2.94245
449	0.00682763	Spike	Unique	-2.16573
450	0.00444498	Spike	Unique	-2.35213
451	0.000699082	Spike	Unique	-3.15547
452	0.99642	Spike	Unique	-0.00155763
453	0.00339612	Spike	Unique	-2.46902
454	0.000370197	Spike	Unique	-3.43157
455	0.00532357	Spike	Unique	-2.2738
456	0.0017376	Spike	Unique	-2.76005
457	0.000664291	Spike	Unique	-3.17764
458	0.00212129	Spike	Unique	-2.6734
459	0.00695709	Spike	Unique	-2.15757
460	0.00385595	Spike	Unique	-2.41387
461	0.000472016	Spike	Unique	-3.32604
462	0.000784291	Spike	Unique	-3.10552
463	0.00295639	Spike	Unique	-2.52924
464	0.00137214	Spike	Unique	-2.8626
465	0.00114658	Spike	Unique	-2.9406
466	0.00060648	Spike	Unique	-3.21718
467	0.000442695	Spike	Unique	-3.3539
468	0.00153738	Spike	Unique	-2.81322
469	0.000711048	Spike	Unique	-3.1481
470	0.00565714	Spike	Unique	-2.2474
471	0.00379238	Spike	Unique	-2.42109
472	0.00101598	Spike	Unique	-2.99312
473	0.000681111	Spike	Unique	-3.16678
474	0.00153381	Spike	Unique	-2.81423
475	0.00593721	Spike	Unique	-2.22642
476	0.00435581	Spike	Unique	-2.36093
477	0.200789	Spike	Unique	-0.697259
478	0.978533	Spike	Unique	-0.00942446
479	0.0128892	Spike	Unique	-1.88977
480	0.000409067	Spike	Unique	-3.38821
481	0.0022373	Spike	Unique	-2.65028
482	0.00190222	Spike	Unique	-2.72074
483	0.00922227	Spike	Unique	-2.03516
484	0.374291	Spike	Unique	-0.426791
485	0.00223258	Spike	Unique	-2.65119
486	0.00075683	Spike	Unique	-3.121
487	0.000469391	Spike	Unique	-3.32846
488	0.000506149	Spike	Unique	-3.29572
489	0.000597198	Spike	Unique	-3.22388
490	0.0310686	Spike	Unique	-1.50768
491	0.000953369	Spike	Unique	-3.02074
492	0.00048343	Spike	Unique	-3.31567
493	0.117954	Spike	Unique	-0.928288
494	0.026583	Spike	Unique	-1.5754
495	0.000439472	Spike	Unique	-3.35707
496	0.113782	Spike	Unique	-0.943927
497	0.000417177	Spike	Unique	-3.37968
498	0.113675	Spike	Unique	-0.944335
499	0.00406261	Spike	Unique	-2.3912
500	0.000761403	Spike	Unique	-3.11839
501	0.766723	Spike	Unique	-0.115362
502	0.000764954	Spike	Unique	-3.11636
503	0.00404099	Spike	Unique	-2.39351
504	0.00174722	Spike	Share=2	-2.75765
505	0.113231	Spike	Share=2	-0.946037
506	0.00051083	Spike	Share=2	-3.29172
507	0.000880292	Spike	Share=2	-3.05537
508	0.00323485	Spike	Share=2	-2.49015
509	0.000445694	Spike	Share=2	-3.35096
510	0.000648751	Spike	Share=2	-3.18792
511	0.000776054	Spike	Share=2	-3.11011
512	0.000659657	Spike	Share=2	-3.18068
513	0.00125984	Spike	Share=2	-2.89968
514	0.0036929	Spike	Share=2	-2.43263
515	0.000431771	Spike	Share=2	-3.36475
516	0.00332937	Spike	Share=2	-2.47764
517	0.00204273	Spike	Share=2	-2.68979
518	0.00109545	Spike	Share=2	-2.96041
519	0.00135558	Spike	Unique	-2.86787
520	0.0177357	Spike	Share=2	-1.75115
521	0.00214572	Spike	Share=2	-2.66843
522	0.0258886	Spike	Share=2	-1.58689
523	0.00113518	Spike	Share=2	-2.94493
524	0.000399439	Spike	Share=2	-3.39855
525	0.000361969	Spike	Share=2	-3.44133
526	0.000383847	Spike	Share=2	-3.41584
527	0.000461604	Spike	Share=2	-3.33573
528	0.00105286	Spike	Share=2	-2.97763
529	0.00259546	Spike	Unique	-2.58579
530	0.00078014	Spike	Unique	-3.10783
531	0.000696675	Spike	Unique	-3.15697
532	0.00303478	Spike	Unique	-2.51787
533	0.000854494	Spike	Unique	-3.06829
534	0.00212234	Spike	Unique	-2.67319
535	0.000874186	Spike	Unique	-3.0584
536	0.00123745	Spike	Unique	-2.90747
537	0.00111561	Spike	Unique	-2.95249
538	0.000681911	Spike	Share=2	-3.16627
539	0.00133881	Spike	Share=2	-2.87328
540	0.00466123	Spike	Share=2	-2.3315
541	0.000372178	Spike	Share=2	-3.42925
542	0.000928901	Spike	Share=2	-3.03203
543	0.00118126	Spike	Share=2	-2.92765
544	0.000631941	Spike	Share=2	-3.19932
545	0.000584285	Spike	Share=2	-3.23338
546	0.000898946	Spike	Share=2	-3.04627
547	0.139733	Spike	Share=2	-0.854701
548	0.000848148	Spike	Share=2	-3.07153
549	0.00446157	Spike	Share=2	-2.35051
550	0.00122518	Spike	Share=2	-2.9118
551	0.00280608	Spike	Share=2	-2.5519
552	0.00409775	Spike	Share=2	-2.38745
553	0.00512229	Spike	Share=2	-2.29054
554	0.0144329	Spike	Unique	-1.84065
555	0.00183831	Spike	Unique	-2.73558
556	0.00606227	Spike	Unique	-2.21736
557	0.00158385	Spike	Unique	-2.80029
558	0.0118159	Spike	Unique	-1.92753
559	0.00172132	Spike	Unique	-2.76414
560	0.00188851	Spike	Unique	-2.72388
561	0.0044981	Spike	Share=2	-2.34697
562	0.0010964	Spike	Share=2	-2.96003
563	0.00118347	Spike	Share=2	-2.92684
564	0.00108294	Spike	Share=2	-2.96539
565	0.0030804	Spike	Share=2	-2.51139
566	0.00101208	Spike	Share=2	-2.99479
567	0.00140606	Spike	Share=2	-2.852
568	0.00127771	Spike	Share=2	-2.89357
569	0.00214768	Spike	Unique	-2.66803
570	0.687413	Spike	Unique	-0.162782
571	0.000945958	Spike	Unique	-3.02413
572	0.0361846	Spike	Unique	-1.44148
573	0.00842543	Spike	Unique	-2.07441
574	0.0146067	Spike	Unique	-1.83545
575	0.00443003	Spike	Unique	-2.35359
576	0.00124884	Spike	Unique	-2.90349
577	0.000816473	Spike	Unique	-3.08806
578	0.000502535	Spike	Unique	-3.29883
579	0.000749575	Spike	Unique	-3.12518
580	0.00186595	Spike	Unique	-2.7291
581	0.000503182	Spike	Unique	-3.29828
582	0.000793969	Spike	Unique	-3.1002
583	0.0265806	Spike	Unique	-1.57543
584	0.00219234	Spike	Unique	-2.65909
585	0.0034974	Spike	Unique	-2.45625
586	0.00141206	Spike	Unique	-2.85015
587	0.000946379	Spike	Unique	-3.02393
588	0.00307598	Spike	Unique	-2.51202
589	0.00106193	Spike	Unique	-2.9739
590	0.000576065	Spike	Unique	-3.23953
591	0.00121101	Spike	Unique	-2.91685
592	0.000912238	Spike	Share=2	-3.03989
593	0.000750987	Spike	Share=2	-3.12437
594	0.00108041	Spike	Share=2	-2.96641
595	0.00155437	Spike	Share=2	-2.80845
596	0.00107051	Spike	Share=2	-2.97041
597	0.000547274	Spike	Share=2	-3.2618
598	0.00148721	Spike	Share=2	-2.82763
599	0.00055019	Spike	Share=2	-3.25949
600	0.000662498	Spike	Share=2	-3.17882
601	0.000482025	Spike	Share=2	-3.31693
602	0.000528441	Spike	Share=2	-3.277
603	0.00193047	Spike	Share=2	-2.71434
604	0.00501392	Spike	Unique	-2.29982
605	0.000571141	Spike	Unique	-3.24326
606	0.00169834	Spike	Unique	-2.76997
607	0.00329663	Spike	Unique	-2.48193
608	0.00210872	Spike	Share=2	-2.67598
609	0.000462402	Spike	Share=2	-3.33498
610	0.000648444	Spike	Share=2	-3.18813
611	0.000673265	Spike	Share=2	-3.17181
612	0.000662288	Spike	Share=2	-3.17895
613	0.0680419	Spike	Share=2	-1.16722
614	0.090962	Spike	Share=2	-1.04114
615	0.00443892	Spike	Share=2	-2.35272
616	0.00231207	Spike	Share=2	-2.636
617	0.000416134	Spike	Share=2	-3.38077
618	0.0047417	Spike	Share=2	-2.32407
619	0.0033019	Spike	Unique	-2.48124
620	0.000710262	Spike	Unique	-3.14858
621	0.00362174	Spike	Unique	-2.44108
622	0.0218883	Spike	Unique	-1.65979
623	0.0113779	Spike	Share=2	-1.94394
624	0.00103697	Spike	Share=2	-2.98423
625	0.0020614	Spike	Share=2	-2.68584
626	0.00799441	Spike	Share=2	-2.09721
627	0.00552094	Spike	Share=2	-2.25799
628	0.00435035	Spike	Share=2	-2.36148
629	0.000940951	Spike	Share=2	-3.02643
630	0.0010345	Spike	Share=2	-2.98527
631	0.00503865	Spike	Share=2	-2.29769
632	0.00351521	Spike	Unique	-2.45405
633	0.000527312	Spike	Unique	-3.27793
634	0.000906443	Spike	Unique	-3.04266
635	0.00178667	Spike	Unique	-2.74796
636	0.000506777	Spike	Unique	-3.29518
637	0.000837605	Spike	Unique	-3.07696
638	0.00389844	Spike	Unique	-2.40911
639	0.00309335	Spike	Unique	-2.50957
640	0.019513	Spike	Unique	-1.70968
641	0.00303483	Spike	Unique	-2.51787
642	0.00278294	Spike	Unique	-2.5555
643	0.00123259	Spike	Unique	-2.90918
644	0.000677695	Spike	Unique	-3.16897
645	0.000539316	Spike	Unique	-3.26816
646	0.00353857	Spike	Unique	-2.45117
647	0.00702102	Spike	Share=2	-2.1536
648	0.000474452	Spike	Share=2	-3.32381
649	0.000750124	Spike	Share=2	-3.12487
650	0.000519813	Spike	Share=2	-3.28415
651	0.00120601	Spike	Share=2	-2.91865
652	0.000646724	Spike	Share=2	-3.18928
653	0.0158853	Spike	Share=2	-1.799
654	0.00967066	Spike	Share=2	-2.01454
655	0.227533	Spike	Share=2	-0.642955
656	0.000851841	Spike	Share=2	-3.06964
657	0.00181926	Spike	Unique	-2.74011
658	0.00549709	Spike	Unique	-2.25987
659	0.00165622	Spike	Share=2	-2.78088
660	0.00282637	Spike	Share=2	-2.54877
661	0.0126639	Spike	Share=2	-1.89743
662	0.000533317	Spike	Share=2	-3.27301
663	0.000465229	Spike	Share=2	-3.33233
664	0.000742608	Spike	Share=2	-3.12924
665	0.000504219	Spike	Share=2	-3.29738
666	0.00187952	Spike	Share=2	-2.72595
667	0.00060354	Spike	Share=2	-3.21929
668	0.00131318	Spike	Share=2	-2.88167
669	0.000599227	Spike	Share=2	-3.22241
670	0.00319035	Spike	Share=2	-2.49616
671	0.000248011	Spike	Share=2	-3.60553
672	0.00442058	Spike	Share=2	-2.35452
673	0.00569561	Spike	Share=2	-2.24446
674	0.00164518	Spike	Share=2	-2.78379
675	0.0628814	Spike	Unique	-1.20148
676	0.00972733	Spike	Unique	-2.01201
677	0.0986265	Spike	Unique	-1.00601
678	0.0107362	Spike	Unique	-1.96915
679	0.134813	Spike	Unique	-0.870269
680	0.0190843	Spike	Unique	-1.71932
681	1.38914	Spike	Unique	0.142745
682	0.0013393	Spike	Unique	-2.87312
683	0.0071149	Spike	Unique	-2.14783
684	0.0139522	Spike	Unique	-1.85536
685	0.000454107	Spike	Unique	-3.34284
686	0.000778515	Spike	Unique	-3.10873
687	0.00583415	Spike	Unique	-2.23402
688	0.0369949	Spike	Unique	-1.43186
689	0.00979117	Spike	Unique	-2.00917
690	0.00254353	Spike	Unique	-2.59456
691	0.00658837	Spike	Unique	-2.18122
692	0.000987582	Spike	Unique	-3.00543
693	0.0010702	Spike	Unique	-2.97054
694	0.00531734	Spike	Share=2	-2.27431
695	0.000286916	Spike	Share=2	-3.54225
696	0.000549404	Spike	Share=2	-3.26011
697	0.00177596	Spike	Share=2	-2.75057
698	0.00704984	Spike	Share=2	-2.15182
699	0.00123189	Spike	Share=2	-2.90943
700	0.000441495	Spike	Share=2	-3.35507
701	0.118705	Spike	Share=2	-0.925532
702	0.00552714	Spike	Unique	-2.2575
703	0.00289679	Spike	Unique	-2.53808
704	0.0137462	Spike	Unique	-1.86182
705	0.00301838	Spike	Unique	-2.52023
706	0.00836445	Spike	Unique	-2.07756
707	0.00035236	Spike	Unique	-3.45301
708	0.00162881	Spike	Unique	-2.78813
709	0.00132978	Spike	Unique	-2.87622
710	0.00209149	Spike	Unique	-2.67954
711	0.000807737	Spike	Unique	-3.09273
712	0.00346222	Spike	Unique	-2.46064
713	0.00106638	Spike	Unique	-2.97209
714	0.00218992	Spike	Unique	-2.65957
715	0.000655075	Spike	Unique	-3.18371
716	0.680502	Spike	Unique	-0.16717
717	0.00164148	Spike	Unique	-2.78476
718	0.000349205	Spike	Unique	-3.45692
719	0.0221361	Spike	Unique	-1.6549
720	0.00284642	Spike	Unique	-2.5457
721	0.00138388	Spike	Unique	-2.8589
722	0.00502286	Spike	Unique	-2.29905
723	0.00377438	Spike	Unique	-2.42315
724	0.00256225	Spike	Unique	-2.59138
725	0.000599351	Spike	Unique	-3.22232
726	0.00102703	Spike	Unique	-2.98842
727	0.00060133	Spike	Unique	-3.22089
728	0.00117874	Spike	Unique	-2.92858
729	0.00093288	Spike	Unique	-3.03017
730	0.00118255	Spike	Unique	-2.92718
731	0.00504761	Spike	Unique	-2.29691
732	0.0515384	Spike	Unique	-1.28787
733	0.000631912	Spike	Unique	-3.19934
734	0.000947436	Spike	Unique	-3.02345
735	0.00958285	Spike	Unique	-2.01851
736	0.00152576	Spike	Unique	-2.81651
737	0.0010438	Spike	Unique	-2.98138
738	0.000302021	Spike	Unique	-3.51996
739	0.00506432	Spike	Unique	-2.29548
740	0.00724348	Spike	Share=2	-2.14005
741	0.000597579	Spike	Share=2	-3.2236
742	0.000851159	Spike	Share=2	-3.06999
743	0.000587449	Spike	Share=2	-3.23103
744	0.00162092	Spike	Share=2	-2.79024
745	0.00226954	Spike	Share=2	-2.64406
746	0.000622316	Spike	Share=2	-3.20599
747	0.00949648	Spike	Share=2	-2.02244
748	0.00179199	Spike	Share=2	-2.74666
749	0.000422078	Spike	Share=2	-3.37461
750	0.00146114	Spike	Unique	-2.83531
751	0.00326346	Spike	Share=2	-2.48632
752	0.00176835	Spike	Share=2	-2.75243
753	0.000697287	Spike	Share=2	-3.15659
754	0.00189682	Spike	Share=2	-2.72197
755	0.000671873	Spike	Share=2	-3.17271
756	0.000701813	Spike	Share=2	-3.15378
757	0.000746994	Spike	Share=2	-3.12668
758	0.00209432	Spike	Share=2	-2.67896
759	0.000258778	Spike	Share=2	-3.58707
760	0.00033771	Spike	Share=2	-3.47146
761	0.00261755	Spike	Share=2	-2.58211
762	0.000762452	Spike	Share=2	-3.11779
763	0.000811499	Spike	Share=2	-3.09071
764	0.0868156	Spike	Share=2	-1.0614
765	0.00786474	Spike	Share=2	-2.10432
766	0.000652726	Spike	Share=2	-3.18527
767	0.000616422	Spike	Share=2	-3.21012
768	0.00171519	Spike	Unique	-2.76569
769	0.031947	Spike	Unique	-1.49557
770	0.00146911	Spike	Unique	-2.83294
771	0.00844017	Spike	Unique	-2.07365
772	0.0214775	Spike	Unique	-1.66802
773	0.000944186	Spike	Unique	-3.02494
774	0.000660009	Spike	Unique	-3.18045
775	0.000826734	Spike	Unique	-3.08263
776	0.000509648	Spike	Unique	-3.29273
777	0.00104525	Spike	Unique	-2.98078
778	0.00567228	Spike	Unique	-2.24624
779	0.00718109	Spike	Unique	-2.14381
780	0.0164052	Spike	Share=2	-1.78502
781	0.000980407	Spike	Share=2	-3.00859
782	0.000797979	Spike	Share=2	-3.09801
783	0.0037878	Spike	Share=2	-2.42161
784	0.00168177	Spike	Share=2	-2.77423
785	0.00394363	Spike	Share=2	-2.4041
786	0.00167277	Spike	Share=2	-2.77656
787	0.00350261	Spike	Share=2	-2.45561
788	0.0020241	Spike	Unique	-2.69377
789	0.000900844	Spike	Unique	-3.04535
790	0.00134446	Spike	Unique	-2.87145
791	0.0175112	Spike	Unique	-1.75669
792	0.00330703	Spike	Unique	-2.48056
793	0.00531798	Spike	Unique	-2.27425
794	0.00458929	Spike	Unique	-2.33825
795	0.00452311	Spike	Unique	-2.34456
796	0.142924	Spike	Unique	-0.844894
797	0.000917101	Spike	Share=2	-3.03758
798	0.00216186	Spike	Share=2	-2.66517
799	0.00126953	Spike	Share=2	-2.89636
800	0.000508431	Spike	Share=2	-3.29377
801	0.00103131	Spike	Share=2	-2.98661
802	0.00029982	Spike	Share=2	-3.52314
803	0.000945892	Spike	Share=2	-3.02416
804	0.00187287	Spike	Share=2	-2.72749
805	0.00280097	Spike	Share=2	-2.55269
806	0.000742263	Spike	Share=2	-3.12944
807	0.00347056	Spike	Share=2	-2.4596
808	0.00318263	Spike	Share=2	-2.49721
809	0.0333578	Spike	Share=2	-1.4768
810	0.0022503	Spike	Unique	-2.64776
811	0.00117136	Spike	Unique	-2.93131
812	0.0295115	Spike	Unique	-1.53001
813	0.011677	Spike	Unique	-1.93267
814	0.00206887	Spike	Share=2	-2.68427
815	0.00124398	Spike	Share=2	-2.90519
816	0.000594186	Spike	Share=2	-3.22608
817	0.000931237	Spike	Share=2	-3.03094
818	0.00500945	Spike	Share=2	-2.30021
819	0.000716727	Spike	Share=2	-3.14465
820	0.00139426	Spike	Share=2	-2.85566
821	0.002129	Spike	Share=2	-2.67182
822	0.00579576	Spike	Share=2	-2.23689
823	0.00052373	Spike	Share=2	-3.28089
824	0.00152989	Spike	Share=2	-2.81534
825	0.000776362	Spike	Share=2	-3.10994
826	0.00244862	Spike	Share=2	-2.61108
827	0.00354885	Spike	Share=2	-2.44991
828	0.000878783	Spike	Share=2	-3.05612
829	0.00408093	Spike	Share=2	-2.38924
830	0.00255102	Spike	Share=2	-2.59329
831	0.00857649	Spike	Share=2	-2.06669
832	0.00108153	Spike	Share=2	-2.96596
833	0.000662172	Spike	Share=2	-3.17903
834	0.0098343	Spike	Unique	-2.00726
835	0.00256931	Spike	Unique	-2.59018
836	0.00906063	Spike	Unique	-2.04284
837	0.00188756	Spike	Unique	-2.7241
838	0.00263871	Spike	Unique	-2.57861
839	0.0073297	Spike	Unique	-2.13491
840	0.000506633	Spike	Unique	-3.29531
841	0.00176168	Spike	Unique	-2.75407
842	0.00488111	Spike	Unique	-2.31148
843	0.00317123	Spike	Unique	-2.49877
844	0.00321795	Spike	Unique	-2.49242
845	0.0320117	Spike	Unique	-1.49469
846	0.0153795	Spike	Share>=3	-1.81306
847	0.00296253	Spike	Share>=3	-2.52834
848	0.000697352	Spike	Share>=3	-3.15655
849	0.00155299	Spike	Share>=3	-2.80883
850	0.0477793	Spike	Share>=3	-1.32076
851	0.000518445	Spike	Share>=3	-3.2853
852	0.0039984	Spike	Share>=3	-2.39811
853	0.00122469	Spike	Share>=3	-2.91198
854	0.0109016	Spike	Share=2	-1.96251
855	0.00249908	Spike	Share=2	-2.60222
856	0.124898	Spike	Share=2	-0.903444
857	0.00103619	Spike	Share=2	-2.98456
858	0.00194336	Spike	Share=2	-2.71145
859	0.061729	Spike	Share=2	-1.20951
860	0.00309989	Spike	Share=2	-2.50865
861	0.000674177	Spike	Share=2	-3.17123
862	0.00132242	Spike	Share=2	-2.87863
863	0.000946084	Spike	Share=2	-3.02407
864	0.000663486	Spike	Share=2	-3.17817
865	0.000728695	Spike	Share=2	-3.13745
866	0.000824654	Spike	Share=2	-3.08373
867	0.00242839	Spike	Share=2	-2.61468
868	0.00126826	Spike	Unique	-2.89679
869	0.00126061	Spike	Unique	-2.89942
870	0.00451872	Spike	Unique	-2.34498
871	0.0074099	Spike	Unique	-2.13019
872	0.000981981	Spike	Unique	-3.0079
873	0.000747361	Spike	Unique	-3.12647
874	0.00156603	Spike	Unique	-2.8052
875	0.00115201	Spike	Unique	-2.93855
876	0.00113288	Spike	Unique	-2.94582
877	0.000764643	Spike	Unique	-3.11654
878	0.000621612	Spike	Unique	-3.20648
879	0.0265669	Spike	Unique	-1.57566
880	0.000627757	Spike	Unique	-3.20221
881	0.000858578	Spike	Unique	-3.06622
882	0.00133436	Spike	Unique	-2.87473
883	0.00311566	Spike	Unique	-2.50645
884	0.0031379	Spike	Unique	-2.50336
885	0.000912566	Spike	Share=2	-3.03974
886	0.00165995	Spike	Share=2	-2.77991
887	0.000871903	Spike	Share=2	-3.05953
888	0.0159426	Spike	Share=2	-1.79744
889	0.000713476	Spike	Share=2	-3.14662
890	0.0025315	Spike	Share=2	-2.59662
891	0.00113046	Spike	Share=2	-2.94674
892	0.00861267	Spike	Share=2	-2.06486
893	0.00249274	Spike	Share=2	-2.60332
894	0.000606911	Spike	Share=2	-3.21687
895	0.000891424	Spike	Share=2	-3.04992
896	0.00180486	Spike	Share=2	-2.74356
897	0.000642814	Spike	Share=2	-3.19191
898	0.000554966	Spike	Share=2	-3.25573
899	0.00990102	Spike	Share=2	-2.00432
900	0.00135782	Spike	Share=2	-2.86716
901	0.000621285	Spike	Share=2	-3.20671
902	0.00100721	Spike	Share=2	-2.99688
903	0.00130501	Spike	Share=2	-2.88439
904	0.000564169	Spike	Share=2	-3.24859
905	0.000709515	Spike	Share=2	-3.14904
906	0.000609285	Spike	Share=2	-3.21518
907	0.00065807	Spike	Share=2	-3.18173
908	0.00043019	Spike	Share=2	-3.36634
909	0.0030728	Spike	Share=2	-2.51247
910	0.000674701	Spike	Share=2	-3.17089
911	0.00164725	Spike	Share=2	-2.78324
912	0.000932648	Spike	Share=2	-3.03028
913	0.00172977	Spike	Share=2	-2.76201
914	0.000939952	Spike	Share=2	-3.02689
915	0.00160128	Spike	Share=2	-2.79553
916	0.000398231	Spike	Share=2	-3.39986
917	0.000798526	Spike	Share=2	-3.09771
918	0.00123147	Spike	Share=2	-2.90958
919	0.0005278	Spike	Share=2	-3.27753
920	0.000718794	Spike	Share=2	-3.1434
921	0.000780139	Spike	Share=2	-3.10783
922	0.00542138	Spike	Share=2	-2.26589
923	0.000844925	Spike	Share=2	-3.07318
924	0.00458631	Spike	Share=2	-2.33854
925	0.00123634	Spike	Share=2	-2.90786
926	0.00120301	Spike	Unique	-2.91973
927	0.000718471	Spike	Unique	-3.14359
928	0.000698742	Spike	Unique	-3.15568
929	0.013557	Spike	Unique	-1.86784
930	0.00140207	Spike	Unique	-2.85323
931	0.00184487	Spike	Unique	-2.73404
932	0.00451134	Spike	Unique	-2.34569
933	0.000842748	Spike	Unique	-3.0743
934	0.00212041	Spike	Unique	-2.67358
935	0.000901415	Spike	Unique	-3.04508
936	0.0350213	Spike	Unique	-1.45567
937	0.00230631	Spike	Unique	-2.63708
938	0.0139858	Spike	Unique	-1.85431
939	0.0293943	Spike	Unique	-1.53174
940	0.00975358	Spike	Unique	-2.01084
941	0.00269175	Spike	Unique	-2.56997
942	0.00694886	Spike	Unique	-2.15809
943	0.0103003	Spike	Unique	-1.98715
944	0.000773004	Spike	Share=2	-3.11182
945	0.00100659	Spike	Share=2	-2.99715
946	0.00563965	Spike	Share=2	-2.24875
947	0.0017091	Spike	Share=2	-2.76723
948	0.000892272	Spike	Share=2	-3.0495
949	0.000754947	Spike	Share=2	-3.12208
950	1.0651	Spike	Share=2	0.0273893
951	0.000488862	Spike	Share=2	-3.31081
952	0.00123896	Spike	Share=2	-2.90694
953	0.000539759	Spike	Share=2	-3.2678
954	0.124172	Spike	Share=2	-0.905975
955	0.000557766	Spike	Share=2	-3.25355
956	0.000581528	Spike	Share=2	-3.23543
957	0.0234989	Spike	Share=2	-1.62895
958	0.00108631	Spike	Share=2	-2.96405
959	0.000451872	Spike	Share=2	-3.34498
960	0.000799569	Spike	Share=2	-3.09714
961	0.00329437	Spike	Share=2	-2.48223
962	0.000430305	Spike	Share=2	-3.36622
963	0.000993071	Spike	Share=2	-3.00302
964	0.000862783	Spike	Share=2	-3.0641
965	0.000483607	Spike	Share=2	-3.31551
966	0.000368777	Spike	Share=2	-3.43324
967	0.00109699	Spike	Share=2	-2.9598
968	0.00065448	Spike	Share=2	-3.1841
969	0.123425	Spike	Share=2	-0.908597
970	0.000327228	Spike	Share=2	-3.48515
971	0.000540953	Spike	Share=2	-3.26684
972	0.000534951	Spike	Share=2	-3.27169
973	0.000455525	Spike	Share=2	-3.34149
974	0.000456377	Spike	Share=2	-3.34068
975	0.000586883	Spike	Share=2	-3.23145
976	0.00113488	Spike	Share=2	-2.94505
977	0.000424294	Spike	Share=2	-3.37233
978	0.00396159	Spike	Share=2	-2.40213
979	0.0067266	Spike	Share=2	-2.1722
980	0.000451642	Spike	Share=2	-3.34521
981	0.122909	Spike	Share=2	-0.910417
982	0.664395	Spike	Share=2	-0.177574
983	0.000441571	Spike	Share=2	-3.355
984	0.0003874	Spike	Share=2	-3.41184
985	0.000598063	Spike	Share=2	-3.22325
986	0.00106909	Spike	Share=2	-2.97098
987	0.000815639	Spike	Share=2	-3.0885
988	0.000519299	Spike	Share=2	-3.28458
989	0.000391291	Spike	Share=2	-3.4075
990	0.000885488	Spike	Share=2	-3.05282
991	0.000528691	Spike	Share=2	-3.2768
992	0.0004341	Spike	Share=2	-3.36241
993	0.00061454	Spike	Share=2	-3.21145
994	0.000375165	Spike	Share>=3	-3.42578
995	0.000409088	Spike	Share>=3	-3.38818
996	0.000337178	Spike	Share>=3	-3.47214
997	0.000364765	Spike	Share>=3	-3.43799
998	0.00101122	Spike	Share>=3	-2.99516
999	0.00045329	Spike	Share>=3	-3.34362
1000	0.000386906	Spike	Share>=3	-3.41239
1001	0.000520045	Spike	Share>=3	-3.28396
1002	0.000574952	Spike	Share=2	-3.24037
1003	0.000473831	Spike	Share=2	-3.32438
1004	0.000463298	Spike	Share=2	-3.33414
1005	0.00109257	Spike	Share=2	-2.96155
1006	0.00345938	Spike	Share=2	-2.461
1007	0.000597915	Spike	Share=2	-3.22336
1008	0.000612465	Spike	Share=2	-3.21292
1009	0.00326468	Spike	Share=2	-2.48616
1010	0.00082866	Spike	Share=2	-3.08162
1011	0.000797518	Spike	Share=2	-3.09826
1012	0.000388314	Spike	Share=2	-3.41082
1013	0.000523378	Spike	Share=2	-3.28118
1014	0.00178182	Spike	Share=2	-2.74914
1015	0.000858927	Spike	Share=2	-3.06604
1016	0.00301576	Spike	Share=2	-2.5206
1017	0.000581057	Spike	Share=2	-3.23578
1018	0.00177355	Spike	Share=2	-2.75116
1019	0.000691357	Spike	Share=2	-3.1603
1020	0.0252912	Spike	Share=2	-1.59703
1021	0.00140907	Spike	Share=2	-2.85107
1022	0.00134664	Spike	Share=2	-2.87075
1023	0.00153912	Spike	Share=2	-2.81273
1024	0.00157401	Spike	Share=2	-2.80299
1025	0.0018142	Spike	Share=2	-2.74131
1026	0.00290864	Spike	Share=2	-2.53631
1027	0.141001	Spike	Share=2	-0.850777
1028	0.000337338	Spike	Share=2	-3.47194
1029	0.000986011	Spike	Share=2	-3.00612
1030	0.000931119	Spike	Share=2	-3.031
1031	0.000798483	Spike	Share=2	-3.09773
1032	0.000510684	Spike	Share=2	-3.29185
1033	0.001858	Spike	Share=2	-2.73095
1034	0.000555892	Spike	Share=2	-3.25501
1035	0.00106739	Spike	Share=2	-2.97168
1036	0.000590531	Spike	Share=2	-3.22876
1037	0.000851417	Spike	Share=2	-3.06986
1038	0.00187737	Spike	Share=2	-2.72645
1039	0.000949037	Spike	Share=2	-3.02272
1040	0.00321075	Spike	Share=2	-2.49339
1041	0.00154357	Spike	Share=2	-2.81147
1042	0.000609365	Spike	Share=2	-3.21512
1043	0.000981955	Spike	Share=2	-3.00791
1044	0.00101552	Spike	Share=2	-2.99331
1045	0.00335508	Spike	Share=2	-2.4743
1046	0.00115411	Spike	Share=2	-2.93775
1047	0.0021223	Spike	Share=2	-2.67319
1048	0.0010103	Spike	Share=2	-2.99555
1049	0.00489632	Spike	Share=2	-2.31013
1050	0.00396915	Spike	Share=2	-2.4013
1051	0.000956642	Spike	Share=2	-3.01925
1052	0.00347676	Spike	Share=2	-2.45883
1053	0.000194936	Spike	Share=2	-3.71011
1054	0.00102694	Spike	Share=2	-2.98846
1055	0.00141331	Spike	Unique	-2.84976
1056	0.00131948	Spike	Share=2	-2.8796
1057	0.00108125	Spike	Share=2	-2.96607
1058	0.00342056	Spike	Share=2	-2.4659
1059	0.000989868	Spike	Share=2	-3.00442
1060	0.00173	Spike	Share=2	-2.76195
1061	0.000891395	Spike	Share=2	-3.04993
1062	0.00102169	Spike	Share=2	-2.99068
1063	0.0076348	Spike	Share=2	-2.1172
1064	0.000570416	Spike	Share=2	-3.24381
1065	0.00316718	Spike	Share=2	-2.49933
1066	0.00194885	Spike	Share=2	-2.71022
1067	0.000785499	Spike	Share=2	-3.10485
1068	0.00461007	Spike	Share=2	-2.33629
1069	0.00224322	Spike	Share=2	-2.64913
1070	0.012508	Spike	Unique	-1.90281
1071	0.0169846	Spike	Unique	-1.76994
1072	0.00242893	Spike	Unique	-2.61458
1073	0.0272838	Spike	Unique	-1.56409
1074	0.0280555	Spike	Share=2	-1.55198
1075	0.00121768	Spike	Share=2	-2.91447
1076	0.0034822	Spike	Share=2	-2.45815
1077	0.00156845	Spike	Share=2	-2.80453
1078	0.0474728	Spike	Share=2	-1.32356
1079	0.00406588	Spike	Share=2	-2.39085
1080	0.00117254	Spike	Share=2	-2.93087
1081	0.0132645	Spike	Share=2	-1.87731
1082	0.000410936	Spike	Share=2	-3.38623
1083	0.00592155	Spike	Share=2	-2.22756
1084	0.0101607	Spike	Unique	-1.99308
1085	0.0068316	Spike	Unique	-2.16548
1086	0.00156622	Spike	Unique	-2.80515
1087	0.0116909	Spike	Unique	-1.93215
1088	0.00136153	Spike	Unique	-2.86597
1089	0.000617262	Spike	Share=2	-3.20953
1090	0.000741243	Spike	Share=2	-3.13004
1091	0.00797941	Spike	Share=2	-2.09803
1092	0.00325819	Spike	Share=2	-2.48702
1093	0.000392108	Spike	Share=2	-3.40659
1094	0.00205576	Spike	Share=2	-2.68703
1095	0.000578858	Spike	Share=2	-3.23743
1096	0.00160781	Spike	Share=2	-2.79376
1097	0.000912742	Spike	Unique	-3.03965
1098	0.000560567	Spike	Unique	-3.25137
1099	0.00379676	Spike	Unique	-2.42059
1100	0.00136234	Spike	Unique	-2.86572
1101	0.0259751	Spike	Unique	-1.58544
1102	0.00181995	Spike	Unique	-2.73994
1103	0.00176676	Spike	Unique	-2.75282
1104	0.0731994	Spike	Unique	-1.13549
1105	0.000248433	Spike	Unique	-3.60479
1106	0.000452151	Spike	Unique	-3.34472
1107	0.00229473	Spike	Unique	-2.63927
1108	0.00116879	Spike	Unique	-2.93226
1109	0.00082251	Spike	Unique	-3.08486
1110	0.000595551	Spike	Unique	-3.22508
1111	0.00802345	Spike	Unique	-2.09564
1112	0.00259891	Spike	Share=2	-2.58521
1113	0.00415572	Spike	Share=2	-2.38135
1114	0.00838713	Spike	Share=2	-2.07639
1115	0.00292515	Spike	Share=2	-2.53385
1116	0.00241029	Spike	Share=2	-2.61793
1117	0.0170732	Spike	Share=2	-1.76768
1118	0.673138	Spike	Share=2	-0.171896
1119	0.000932252	Spike	Share=2	-3.03047
1120	0.00303387	Spike	Share=2	-2.518
1121	0.00101228	Spike	Share=2	-2.9947
1122	0.0117382	Spike	Share=2	-1.9304
1123	0.000450092	Spike	Share=2	-3.3467
1124	0.0256403	Spike	Share=2	-1.59108
1125	0.00136829	Spike	Share=2	-2.86382
1126	0.000184095	Spike	Share=2	-3.73496
1127	0.00876588	Spike	Share=2	-2.0572
1128	0.00307697	Spike	Share=2	-2.51188
1129	0.00276615	Spike	Share=2	-2.55812
1130	0.0026952	Spike	Share=2	-2.56941
1131	0.00141665	Spike	Share=2	-2.84874
1132	0.00457225	Spike	Share=2	-2.33987
1133	0.00948609	Spike	Unique	-2.02291
1134	0.000914496	Spike	Share=2	-3.03882
1135	0.00142586	Spike	Share=2	-2.84592
1136	0.00147469	Spike	Share=2	-2.8313
1137	0.000866711	Spike	Share=2	-3.06213
1138	0.00038139	Spike	Share=2	-3.41863
1139	0.0082511	Spike	Share=2	-2.08349
1140	0.000496289	Spike	Share=2	-3.30427
1141	0.0249818	Spike	Share=2	-1.60238
1142	0.000521851	Spike	Share=2	-3.28245
1143	0.00161742	Spike	Share=2	-2.79118
1144	0.00331995	Spike	Share=2	-2.47887
1145	0.000168072	Spike	Share=2	-3.7745
1146	0.00492843	Spike	Share=2	-2.30729
1147	0.00233121	Spike	Share=2	-2.63242
1148	0.000224178	Spike	Share=2	-3.64941
1149	0.00238302	Spike	Share=2	-2.62287
1150	0.0107958	Spike	Share=2	-1.96675
1151	0.00194567	Spike	Share=2	-2.71093
1152	0.000384596	Spike	Share=2	-3.415
1153	0.0119212	Spike	Share=2	-1.92368
1154	0.00113364	Spike	Share=2	-2.94552
1155	0.00188781	Spike	Share=2	-2.72404
1156	0.000651199	Spike	Share=2	-3.18629
1157	0.0029819	Spike	Share=2	-2.52551
1158	0.0010828	Spike	Share=2	-2.96545
1159	0.00400768	Spike	Share=2	-2.39711
1160	0.00084179	Spike	Share=2	-3.0748
1161	0.000685002	Spike	Share=2	-3.16431
1162	0.0405931	Spike	Share=2	-1.39155
1163	0.0197244	Spike	Share=2	-1.705
1164	0.00168538	Spike	Share=2	-2.7733
1165	0.00350028	Spike	Share=2	-2.4559
1166	0.000416913	Spike	Share=2	-3.37995
1167	0.0294256	Spike	Share=2	-1.53128
1168	0.00376463	Spike	Share=2	-2.42428
1169	0.00340957	Spike	Share=2	-2.4673
1170	0.00104918	Spike	Share=2	-2.97915
1171	0.00427562	Spike	Share=2	-2.369
1172	0.00114892	Spike	Share=2	-2.93971
1173	0.00120762	Spike	Share=2	-2.91807
1174	0.00353708	Spike	Share=2	-2.45135
1175	0.000758303	Spike	Share=2	-3.12016
1176	0.14493	Spike	Share=2	-0.838841
1177	0.00849745	Spike	Share=2	-2.07071
1178	0.00121833	Spike	Share=2	-2.91423
1179	0.00320704	Spike	Share=2	-2.4939
1180	0.00197407	Spike	Share=2	-2.70464
1181	0.00502932	Spike	Share=2	-2.29849
1182	0.00221084	Spike	Share=2	-2.65544
1183	0.0020195	Spike	Share=2	-2.69476
1184	0.00493482	Spike	Share=2	-2.30673
1185	0.00368299	Spike	Share=2	-2.4338
1186	0.000623387	Spike	Share=2	-3.20524
1187	0.00557453	Spike	Share=2	-2.25379
1188	0.00385379	Spike	Share=2	-2.41411
1189	0.00180308	Spike	Share=2	-2.74398
1190	0.0014559	Spike	Share=2	-2.83687
1191	0.063063	Spike	Share=2	-1.20023
1192	0.00192296	Spike	Share=2	-2.71603
1193	0.000261239	Spike	Share=2	-3.58296
1194	0.00107458	Spike	Share=2	-2.96876
1195	0.00421688	Spike	Share=2	-2.37501
1196	0.000606355	Spike	Share=2	-3.21727
1197	0.00138394	Spike	Share=2	-2.85888
1198	0.0009258	Spike	Share=2	-3.03348
1199	0.00455935	Spike	Share=2	-2.3411
1200	0.00270797	Spike	Share=2	-2.56736
1201	0.00828966	Spike	Share=2	-2.08146
1202	0.0129447	Spike	Share=2	-1.88791
1203	0.00378297	Spike	Share=2	-2.42217
1204	0.000567621	Spike	Share=2	-3.24594
1205	0.00420925	Spike	Share=2	-2.3758
1206	0.000669187	Spike	Share=2	-3.17445
1207	0.00942679	Spike	Share=2	-2.02564
1208	0.00799759	Spike	Share=2	-2.09704
1209	0.000602137	Spike	Share=2	-3.2203
1210	0.00216423	Spike	Share=2	-2.6647
1211	0.000389366	Spike	Share=2	-3.40964
1212	0.000464808	Spike	Share=2	-3.33273
1213	0.000494515	Spike	Share=2	-3.30582
1214	0.000597084	Spike	Share=2	-3.22396
1215	0.000779386	Spike	Share=2	-3.10825
1216	0.00339496	Spike	Share=2	-2.46917
1217	0.000454118	Spike	Share>=3	-3.34283
1218	0.000369187	Spike	Share>=3	-3.43275
1219	0.038336	Spike	Share>=3	-1.41639
1220	0.000496757	Spike	Share>=3	-3.30386
1221	0.00292936	Spike	Share>=3	-2.53323
1222	0.00448502	Spike	Share>=3	-2.34824
1223	0.00187221	Spike	Share>=3	-2.72765
1224	0.00373624	Spike	Share>=3	-2.42757
1225	0.00454164	Spike	Share=2	-2.34279
1226	0.00103105	Spike	Share=2	-2.98672
1227	0.00218465	Spike	Share=2	-2.66062
1228	0.0243103	Spike	Share=2	-1.61421
1229	0.0178991	Spike	Share=2	-1.74717
1230	0.00481766	Spike	Share=2	-2.31716
1231	0.00392417	Spike	Share=2	-2.40625
1232	0.00282798	Spike	Share=2	-2.54852
1233	0.00332179	Spike	Unique	-2.47863
1234	0.0059278	Spike	Share=2	-2.22711
1235	0.0105469	Spike	Share=2	-1.97688
1236	0.0060931	Spike	Share=2	-2.21516
1237	0.0252478	Spike	Share=2	-1.59778
1238	0.00299443	Spike	Share=2	-2.52369
1239	0.00171779	Spike	Share=2	-2.76503
1240	0.000913844	Spike	Share=2	-3.03913
1241	0.00133182	Spike	Share=2	-2.87555
1242	0.0053698	Spike	Share=2	-2.27004
1243	0.007079	Spike	Share=2	-2.15003
1244	0.00219314	Spike	Share=2	-2.65893
1245	0.0023289	Spike	Share=2	-2.63285
1246	0.00243982	Spike	Share=2	-2.61264
1247	0.0116134	Spike	Unique	-1.93504
1248	0.00640018	Spike	Share=2	-2.19381
1249	0.00108029	Spike	Share=2	-2.96646
1250	0.00812486	Spike	Share=2	-2.09018
1251	0.00909695	Spike	Share=2	-2.0411
1252	0.0182968	Spike	Share=2	-1.73763
1253	0.00282943	Spike	Share=2	-2.5483
1254	0.00206719	Spike	Share=2	-2.68462
1255	0.00132345	Spike	Share=2	-2.87829
1256	0.000213556	Spike	Share=2	-3.67049
1257	0.000779832	Spike	Share=2	-3.108
1258	0.00642336	Spike	Share=2	-2.19224
1259	0.0324788	Spike	Share=2	-1.4884
1260	0.0133242	Spike	Share=2	-1.87536
1261	0.00219372	Spike	Share=2	-2.65882
1262	0.00331859	Spike	Share=2	-2.47905
1263	0.0216134	Spike	Share=2	-1.66528
1264	0.119756	Spike	Share=2	-0.921703
1265	0.0150934	Spike	Share=2	-1.82121
1266	0.00360676	Spike	Share=2	-2.44288
1267	0.00355553	Spike	Share=2	-2.4491
1268	0.00200044	Spike	Share=2	-2.69887
1269	0.000227952	Spike	Share=2	-3.64216
1270	0.000261449	Spike	Share=2	-3.58261
1271	0.000324532	Spike	Share=2	-3.48874
1272	0.00063261	Spike	Share=2	-3.19886
1273	0.000130508	Spike	Share=2	-3.88436
1	7.21587e-06	NSP12	Unique	-5.14171
2	7.21587e-06	NSP12	Unique	-5.14171
3	3.60793e-06	NSP12	Unique	-5.44274
4	2.13484e-05	NSP12	Unique	-4.67064
5	3.84903e-05	NSP12	Unique	-4.41465
6	0.000114112	NSP12	Unique	-3.94267
7	0.000366872	NSP12	Unique	-3.43549
8	0.0108859	NSP12	Unique	-1.96314
9	0.0108854	NSP12	Unique	-1.96315
10	0.000822886	NSP12	Share=2	-3.08466
11	0.00199847	NSP12	Share=2	-2.6993
12	0.00267117	NSP12	Share=2	-2.5733
13	0.00079669	NSP12	Share=2	-3.09871
14	0.000787983	NSP12	Share=2	-3.10348
15	0.00135635	NSP12	Share=2	-2.86763
16	0.0121733	NSP12	Share=2	-1.91459
17	0.000650228	NSP12	Share=2	-3.18693
18	0.000962659	NSP12	Share=2	-3.01653
19	0.000731841	NSP12	Share=2	-3.13558
20	0.00558385	NSP12	Share=2	-2.25307
21	0.00463185	NSP12	Share=2	-2.33425
22	0.00218474	NSP12	Share=2	-2.6606
23	0.000857467	NSP12	Share=2	-3.06678
24	0.00178124	NSP12	Share=2	-2.74928
25	0.00326222	NSP12	Share=2	-2.48649
26	0.0205536	NSP12	Share=2	-1.68711
27	0.00161693	NSP12	Share=2	-2.79131
28	0.000677401	NSP12	Share=2	-3.16915
29	0.00146242	NSP12	Share=2	-2.83493
30	0.000704878	NSP12	Share=2	-3.15189
31	0.000871949	NSP12	Share=2	-3.05951
32	0.00214406	NSP12	Share=2	-2.66876
33	0.000860936	NSP12	Share=2	-3.06503
34	0.00092838	NSP12	Share=2	-3.03227
35	0.000810083	NSP12	Share=2	-3.09147
36	0.000633411	NSP12	Share=2	-3.19831
37	0.00133242	NSP12	Share=2	-2.87536
38	0.000735659	NSP12	Share=2	-3.13332
39	0.000425022	NSP12	Share=2	-3.37159
40	0.00237695	NSP12	Unique	-2.62398
41	0.000735978	NSP12	Share=2	-3.13313
42	0.00109847	NSP12	Share=2	-2.95921
43	0.00267553	NSP12	Share=2	-2.57259
44	0.00386072	NSP12	Share=2	-2.41333
45	0.000336629	NSP12	Share=2	-3.47285
46	0.00340454	NSP12	Share=2	-2.46794
47	0.000531008	NSP12	Share=2	-3.2749
48	0.000357899	NSP12	Share=2	-3.44624
49	0.000521589	NSP12	Share=2	-3.28267
50	0.000229145	NSP12	Share=2	-3.63989
51	0.00243165	NSP12	Share=2	-2.6141
52	0.000330414	NSP12	Share=2	-3.48094
53	0.000530484	NSP12	Share=2	-3.27533
54	0.00028966	NSP12	Share=2	-3.53811
55	0.000346628	NSP12	Share=2	-3.46014
56	0.000525348	NSP12	Share=2	-3.27955
57	0.00110244	NSP12	Share=2	-2.95764
58	0.00135678	NSP12	Share=2	-2.86749
59	0.0100029	NSP12	Share=2	-1.99987
60	0.00396204	NSP12	Share=2	-2.40208
61	0.00210412	NSP12	Share=2	-2.67693
62	0.0099566	NSP12	Unique	-2.00189
63	0.00505771	NSP12	Unique	-2.29605
64	0.00109374	NSP12	Unique	-2.96109
65	0.000328977	NSP12	Unique	-3.48283
66	0.00163549	NSP12	Unique	-2.78635
67	0.00261915	NSP12	Share>=3	-2.58184
68	0.00227745	NSP12	Share>=3	-2.64255
69	0.000403408	NSP12	Share>=3	-3.39426
70	0.000397996	NSP12	Share>=3	-3.40012
71	0.000811818	NSP12	Share>=3	-3.09054
72	0.00215919	NSP12	Share>=3	-2.66571
73	0.000245275	NSP12	Share>=3	-3.61035
74	0.00105727	NSP12	Share>=3	-2.97581
75	0.00207281	NSP12	Share>=3	-2.68344
76	0.0105109	NSP12	Share>=3	-1.97836
77	0.00161258	NSP12	Unique	-2.79248
78	0.00243968	NSP12	Share=2	-2.61267
79	0.000352389	NSP12	Share=2	-3.45298
80	0.00173625	NSP12	Share=2	-2.76039
81	0.00206178	NSP12	Share=2	-2.68576
82	0.00406008	NSP12	Share=2	-2.39147
83	0.000665074	NSP12	Share=2	-3.17713
84	0.00242254	NSP12	Share=2	-2.61573
85	0.0109475	NSP12	Share=2	-1.96069
86	0.00126467	NSP12	Share=2	-2.89802
87	0.00100079	NSP12	Share=2	-2.99966
88	0.0010749	NSP12	Share=2	-2.96863
89	0.000412618	NSP12	Share=2	-3.38445
90	0.00239602	NSP12	Unique	-2.62051
91	0.0371306	NSP12	Unique	-1.43027
92	0.0203793	NSP12	Unique	-1.69081
93	0.00091556	NSP12	Unique	-3.03831
94	0.0109222	NSP12	Unique	-1.96169
95	0.0104374	NSP12	Share=2	-1.98141
96	0.00392134	NSP12	Share=2	-2.40657
97	0.0172088	NSP12	Share=2	-1.76425
98	0.00143946	NSP12	Share=2	-2.8418
99	0.000640138	NSP12	Share=2	-3.19373
100	0.000854176	NSP12	Share=2	-3.06845
101	0.00114069	NSP12	Share=2	-2.94283
102	0.000463992	NSP12	Share=2	-3.33349
103	0.00829858	NSP12	Unique	-2.081
104	0.000398434	NSP12	Unique	-3.39964
105	0.000838563	NSP12	Unique	-3.07646
106	0.00285311	NSP12	Unique	-2.54468
107	0.00232222	NSP12	Share=2	-2.6341
108	0.00787805	NSP12	Share=2	-2.10358
109	0.00776247	NSP12	Share=2	-2.11
110	0.00855976	NSP12	Share=2	-2.06754
111	0.00228803	NSP12	Share=2	-2.64054
112	0.0055719	NSP12	Share=2	-2.254
113	0.000233775	NSP12	Share=2	-3.6312
114	0.000969291	NSP12	Share=2	-3.01355
115	0.000798857	NSP12	Share=2	-3.09753
116	0.000601131	NSP12	Share=2	-3.22103
117	0.000753389	NSP12	Share=2	-3.12298
118	0.00448285	NSP12	Share=2	-2.34845
119	0.000411381	NSP12	Share=2	-3.38576
120	0.00330221	NSP12	Share=2	-2.4812
121	0.000466893	NSP12	Share=2	-3.33078
122	0.00180941	NSP12	Share=2	-2.74246
123	0.000442417	NSP12	Share=2	-3.35417
124	0.0193392	NSP12	Share=2	-1.71356
125	0.000662492	NSP12	Share=2	-3.17882
126	0.000457594	NSP12	Share>=3	-3.33952
127	0.00183599	NSP12	Share>=3	-2.73613
128	0.00292438	NSP12	Share>=3	-2.53397
129	0.000639485	NSP12	Share>=3	-3.19417
130	0.00373452	NSP12	Share>=3	-2.42777
131	0.00388381	NSP12	Share>=3	-2.41074
132	0.00191641	NSP12	Share>=3	-2.71751
133	0.000538902	NSP12	Share>=3	-3.26849
134	0.000408966	NSP12	Share>=3	-3.38831
135	0.00130363	NSP12	Share>=3	-2.88485
136	0.00140697	NSP12	Share=2	-2.85171
137	0.00458827	NSP12	Share=2	-2.33835
138	0.00234165	NSP12	Share=2	-2.63048
139	0.000675	NSP12	Share=2	-3.1707
140	0.00920692	NSP12	Share=2	-2.03589
141	0.0121205	NSP12	Share=2	-1.91648
142	0.000429829	NSP12	Share=2	-3.3667
143	0.00251739	NSP12	Share=2	-2.59905
144	0.00129319	NSP12	Share=2	-2.88834
145	0.001904	NSP12	Share=2	-2.72033
146	0.00134496	NSP12	Share=2	-2.87129
147	0.00223153	NSP12	Share=2	-2.6514
148	0.0019786	NSP12	Share=2	-2.70364
149	0.00180771	NSP12	Share=2	-2.74287
150	0.0024865	NSP12	Share=2	-2.60441
151	0.00964849	NSP12	Share=2	-2.01554
152	0.000280922	NSP12	Share=2	-3.55141
153	0.0116231	NSP12	Share=2	-1.93468
154	0.00476103	NSP12	Share=2	-2.3223
155	0.00834265	NSP12	Share=2	-2.0787
156	0.00168224	NSP12	Share=2	-2.77411
157	0.00145985	NSP12	Share=2	-2.83569
158	0.00721007	NSP12	Share=2	-2.14206
159	0.00101627	NSP12	Share>=3	-2.99299
160	0.00695034	NSP12	Share>=3	-2.15799
161	0.00397912	NSP12	Share>=3	-2.40021
162	0.00142285	NSP12	Share>=3	-2.84684
163	0.00225358	NSP12	Share>=3	-2.64713
164	0.00140171	NSP12	Share>=3	-2.85334
165	0.000674827	NSP12	Share>=3	-3.17081
166	0.00145052	NSP12	Share>=3	-2.83847
167	0.000879944	NSP12	Share>=3	-3.05555
168	0.00111338	NSP12	Share>=3	-2.95336
169	0.00470803	NSP12	Share>=3	-2.32716
170	0.0033984	NSP12	Share>=3	-2.46873
171	0.0140859	NSP12	Share>=3	-1.85122
172	0.000592916	NSP12	Share=2	-3.22701
173	0.00874427	NSP12	Share=2	-2.05828
174	0.0048921	NSP12	Share=2	-2.3105
175	0.00152073	NSP12	Share=2	-2.81795
176	0.00443026	NSP12	Share=2	-2.35357
177	0.00440681	NSP12	Share=2	-2.35588
178	0.00113356	NSP12	Share=2	-2.94555
179	0.00783045	NSP12	Share=2	-2.10621
180	0.000705731	NSP12	Share=2	-3.15136
181	0.00162439	NSP12	Share=2	-2.78931
182	0.00198408	NSP12	Share=2	-2.70244
183	0.000365967	NSP12	Share=2	-3.43656
184	0.00144022	NSP12	Share=2	-2.84157
185	0.0746075	NSP12	Share=2	-1.12722
186	0.00100943	NSP12	Share=2	-2.99593
187	0.000821164	NSP12	Share=2	-3.08557
188	0.00308418	NSP12	Share=2	-2.51086
189	0.000604665	NSP12	Share=2	-3.21848
190	0.00473857	NSP12	Share=2	-2.32435
191	0.00209962	NSP12	Share=2	-2.67786
192	0.217436	NSP12	Share=2	-0.662669
193	0.000280675	NSP12	Share=2	-3.5518
194	0.00248454	NSP12	Share=2	-2.60475
195	0.00210231	NSP12	Share=2	-2.6773
196	0.0120931	NSP12	Share=2	-1.91746
197	0.0599237	NSP12	Share=2	-1.2224
198	0.00517878	NSP12	Unique	-2.28577
199	0.00296587	NSP12	Share=2	-2.52785
200	0.000291254	NSP12	Share=2	-3.53573
201	0.00387619	NSP12	Share=2	-2.4116
202	0.000628977	NSP12	Share>=3	-3.20137
203	0.000285883	NSP12	Share>=3	-3.54381
204	0.00119593	NSP12	Share>=3	-2.9223
205	0.000302633	NSP12	Share>=3	-3.51908
206	0.00049394	NSP12	Share>=3	-3.30633
207	0.000346059	NSP12	Share>=3	-3.46085
208	0.000222896	NSP12	Share>=3	-3.6519
209	0.000276517	NSP12	Share>=3	-3.55828
210	0.000352978	NSP12	Share>=3	-3.45225
211	0.00050369	NSP12	Share>=3	-3.29784
212	0.00130588	NSP12	Share>=3	-2.8841
213	0.0010396	NSP12	Share>=3	-2.98313
214	0.000358025	NSP12	Share>=3	-3.44609
215	0.00326445	NSP12	Share>=3	-2.48619
216	0.00058057	NSP12	Share=2	-3.23615
217	0.000493585	NSP12	Share=2	-3.30664
218	0.000264836	NSP12	Share=2	-3.57702
219	0.000210272	NSP12	Share=2	-3.67722
220	0.00029498	NSP12	Share=2	-3.53021
221	0.000244696	NSP12	Share=2	-3.61137
222	0.000499424	NSP12	Share=2	-3.30153
223	0.00447683	NSP12	Share=2	-2.34903
224	0.00196323	NSP12	Share=2	-2.70703
225	0.00368491	NSP12	Share=2	-2.43357
226	0.00754544	NSP12	Unique	-2.12232
227	0.188031	NSP12	Unique	-0.725771
228	0.00518202	NSP12	Unique	-2.2855
229	0.0156423	NSP12	Unique	-1.8057
230	0.0003943	NSP12	Unique	-3.40417
231	0.0041908	NSP12	Unique	-2.3777
232	0.0020804	NSP12	Unique	-2.68185
233	0.00178335	NSP12	Unique	-2.74876
234	0.0018768	NSP12	Share=2	-2.72658
235	0.000764932	NSP12	Share=2	-3.11638
236	0.000342106	NSP12	Share=2	-3.46584
237	0.000343276	NSP12	Share=2	-3.46436
238	0.000506803	NSP12	Share=2	-3.29516
239	0.000875411	NSP12	Share=2	-3.05779
240	0.000631165	NSP12	Share=2	-3.19986
241	0.000285244	NSP12	Share=2	-3.54478
242	0.00057504	NSP12	Share=2	-3.2403
243	0.000558076	NSP12	Share=2	-3.25331
244	0.00678479	NSP12	Share=2	-2.16846
245	0.000405507	NSP12	Share=2	-3.392
246	0.00365175	NSP12	Share=2	-2.4375
247	0.00232936	NSP12	Share=2	-2.63276
248	0.00871437	NSP12	Share=2	-2.05976
249	0.0429955	NSP12	Share=2	-1.36658
250	0.00476574	NSP12	Share=2	-2.32187
251	0.000201896	NSP12	Share=2	-3.69487
252	0.00393658	NSP12	Unique	-2.40488
253	0.000837068	NSP12	Unique	-3.07724
254	0.00993926	NSP12	Unique	-2.00265
255	0.000589851	NSP12	Unique	-3.22926
256	0.00331913	NSP12	Unique	-2.47898
257	0.0152696	NSP12	Unique	-1.81617
258	0.00379654	NSP12	Unique	-2.42061
259	0.00768969	NSP12	Unique	-2.11409
260	0.0036403	NSP12	Unique	-2.43886
261	0.00252968	NSP12	Unique	-2.59693
262	0.00289774	NSP12	Unique	-2.53794
263	0.00295364	NSP12	Unique	-2.52964
264	0.00794766	NSP12	Unique	-2.09976
265	0.00152323	NSP12	Unique	-2.81723
266	0.00230822	NSP12	Share=2	-2.63672
267	0.00287094	NSP12	Share=2	-2.54198
268	0.000907418	NSP12	Share=2	-3.04219
269	0.0127254	NSP12	Share>=3	-1.89533
270	0.0109791	NSP12	Share>=3	-1.95943
271	0.000733414	NSP12	Share>=3	-3.13465
272	0.000260039	NSP12	Share>=3	-3.58496
273	0.00263612	NSP12	Share>=3	-2.57903
274	0.000527265	NSP12	Share>=3	-3.27797
275	0.000646806	NSP12	Share>=3	-3.18923
276	0.00573084	NSP12	Share>=3	-2.24178
277	0.000852883	NSP12	Share>=3	-3.06911
278	0.00247428	NSP12	Share=2	-2.60655
279	0.00316604	NSP12	Share=2	-2.49948
280	0.00155344	NSP12	Share=2	-2.80871
281	0.00061396	NSP12	Unique	-3.21186
282	0.00148573	NSP12	Share=2	-2.82806
283	0.000919438	NSP12	Share=2	-3.03648
284	0.0056533	NSP12	Share=2	-2.2477
285	0.0046728	NSP12	Share=2	-2.33042
286	0.000401922	NSP12	Share>=3	-3.39586
287	0.000224439	NSP12	Share>=3	-3.6489
288	0.000638603	NSP12	Share>=3	-3.19477
289	0.00210934	NSP12	Share>=3	-2.67585
290	0.000961233	NSP12	Share>=3	-3.01717
291	0.000527312	NSP12	Share>=3	-3.27793
292	0.00132294	NSP12	Share>=3	-2.87846
293	0.0155637	NSP12	Share>=3	-1.80789
294	0.000518094	NSP12	Share>=3	-3.28559
295	0.00116756	NSP12	Share>=3	-2.93272
296	0.000436287	NSP12	Share=2	-3.36023
297	0.00091402	NSP12	Share=2	-3.03904
298	0.000629918	NSP12	Share=2	-3.20072
299	0.00448957	NSP12	Unique	-2.3478
300	0.00190296	NSP12	Share=2	-2.72057
301	0.000589024	NSP12	Share=2	-3.22987
302	0.00208739	NSP12	Share=2	-2.6804
303	0.00468324	NSP12	Share=2	-2.32945
304	0.00280648	NSP12	Share=2	-2.55184
305	0.00128148	NSP12	Share=2	-2.89229
306	0.00050768	NSP12	Share=2	-3.29441
307	0.0049528	NSP12	Share=2	-2.30515
308	0.000755218	NSP12	Share>=3	-3.12193
309	0.000729194	NSP12	Share>=3	-3.13716
310	0.000367696	NSP12	Share>=3	-3.43451
311	0.0117858	NSP12	Share>=3	-1.92864
312	0.000609955	NSP12	Share>=3	-3.2147
313	0.000551774	NSP12	Share>=3	-3.25824
314	0.000621089	NSP12	Share>=3	-3.20685
315	0.00140312	NSP12	Share>=3	-2.8529
316	0.000586019	NSP12	Share>=3	-3.23209
317	0.00089432	NSP12	Share>=3	-3.04851
318	0.000421844	NSP12	Share=2	-3.37485
319	0.00898501	NSP12	Share=2	-2.04648
320	0.00541957	NSP12	Share=2	-2.26604
321	0.000778247	NSP12	Share=2	-3.10888
322	0.000409268	NSP12	Share=2	-3.38799
323	0.211341	NSP12	Share=2	-0.675017
324	0.000545366	NSP12	Share=2	-3.26331
325	0.00677406	NSP12	Share=2	-2.16915
326	0.000614436	NSP12	Share=2	-3.21152
327	0.000486701	NSP12	Share=2	-3.31274
328	0.00108823	NSP12	Share=2	-2.96328
329	0.0015677	NSP12	Share=2	-2.80474
330	0.0057837	NSP12	Share>=3	-2.23779
331	0.000604175	NSP12	Share>=3	-3.21884
332	0.000541504	NSP12	Share>=3	-3.2664
333	0.00109565	NSP12	Share>=3	-2.96033
334	0.00139182	NSP12	Share>=3	-2.85642
335	0.00258312	NSP12	Share>=3	-2.58786
336	0.000643212	NSP12	Share>=3	-3.19165
337	0.00090282	NSP12	Share>=3	-3.0444
338	0.00229408	NSP12	Share>=3	-2.63939
339	0.000591014	NSP12	Share>=3	-3.2284
340	0.000587134	NSP12	Share>=3	-3.23126
341	0.00263025	NSP12	Share>=3	-2.58
342	0.00110633	NSP12	Share>=3	-2.95611
343	0.000577495	NSP12	Share>=3	-3.23845
344	0.00480279	NSP12	Share=2	-2.31851
345	0.00057592	NSP12	Share=2	-3.23964
346	0.00217065	NSP12	Share=2	-2.66341
347	0.00102538	NSP12	Share=2	-2.98912
348	0.000825734	NSP12	Share=2	-3.08316
349	0.00248532	NSP12	Share=2	-2.60462
350	0.00190966	NSP12	Share=2	-2.71904
351	0.000777453	NSP12	Share=2	-3.10933
352	0.000716064	NSP12	Share=2	-3.14505
353	0.00128277	NSP12	Share=2	-2.89185
354	0.00664983	NSP12	Share=2	-2.17719
355	0.00223893	NSP12	Share=2	-2.64996
356	0.000598783	NSP12	Share=2	-3.22273
357	0.0271687	NSP12	Share=2	-1.56593
358	0.00383356	NSP12	Share=2	-2.4164
359	0.00104069	NSP12	Share=2	-2.98268
360	0.00071383	NSP12	Share=2	-3.1464
361	0.000529468	NSP12	Share=2	-3.27616
362	0.00339926	NSP12	Share=2	-2.46862
363	0.00286614	NSP12	Share=2	-2.5427
364	0.00376684	NSP12	Share=2	-2.42402
365	0.000629621	NSP12	Share=2	-3.20092
366	0.000522533	NSP12	Share=2	-3.28189
367	0.00126061	NSP12	Share=2	-2.89942
368	0.000839571	NSP12	Share=2	-3.07594
369	0.00170128	NSP12	Share=2	-2.76922
370	0.00143423	NSP12	Share=2	-2.84338
371	0.00106259	NSP12	Share=2	-2.97363
372	0.000691026	NSP12	Share=2	-3.16051
373	0.0015872	NSP12	Share=2	-2.79937
374	0.000364328	NSP12	Share>=3	-3.43851
375	0.000593666	NSP12	Share>=3	-3.22646
376	0.000298283	NSP12	Share>=3	-3.52537
377	0.000514463	NSP12	Share>=3	-3.28865
378	0.00067899	NSP12	Share>=3	-3.16814
379	0.00791535	NSP12	Share>=3	-2.10153
380	0.00908174	NSP12	Share>=3	-2.04183
381	0.000760604	NSP12	Share>=3	-3.11884
382	0.0160813	NSP12	Share=2	-1.79368
383	0.00294948	NSP12	Share=2	-2.53025
384	0.00579391	NSP12	Share=2	-2.23703
385	0.00109267	NSP12	Share=2	-2.96151
386	0.00149366	NSP12	Share=2	-2.82575
387	0.000744696	NSP12	Share=2	-3.12802
388	0.000428171	NSP12	Share=2	-3.36838
389	0.00103687	NSP12	Share=2	-2.98428
390	0.000487836	NSP12	Share=2	-3.31173
391	0.00126341	NSP12	Share=2	-2.89845
392	0.000605521	NSP12	Share=2	-3.21787
393	0.000983827	NSP12	Share=2	-3.00708
394	0.00388445	NSP12	Share=2	-2.41067
395	0.000408256	NSP12	Share>=3	-3.38907
396	0.00044451	NSP12	Share>=3	-3.35212
397	0.00134217	NSP12	Share>=3	-2.87219
398	0.000883685	NSP12	Share>=3	-3.0537
399	0.00192482	NSP12	Share>=3	-2.71561
400	0.00229318	NSP12	Share>=3	-2.63956
401	0.0028218	NSP12	Share>=3	-2.54947
402	0.00148346	NSP12	Share>=3	-2.82872
403	0.00075337	NSP12	Share=2	-3.12299
404	0.000937497	NSP12	Share=2	-3.02803
405	0.00478679	NSP12	Share=2	-2.31996
406	0.0078201	NSP12	Share=2	-2.10679
407	0.000216162	NSP12	Share>=3	-3.66522
408	0.000475436	NSP12	Share>=3	-3.32291
409	0.000844134	NSP12	Share>=3	-3.07359
410	0.00128301	NSP12	Share>=3	-2.89177
411	0.00259112	NSP12	Share>=3	-2.58651
412	0.00333882	NSP12	Share>=3	-2.47641
413	0.000543667	NSP12	Share>=3	-3.26467
414	0.000708759	NSP12	Share>=3	-3.1495
415	0.000312563	NSP12	Share>=3	-3.50506
416	0.000377207	NSP12	Share>=3	-3.42342
417	0.000846913	NSP12	Share=2	-3.07216
418	0.00244749	NSP12	Share=2	-2.61128
419	0.000343193	NSP12	Share=2	-3.46446
420	0.000494012	NSP12	Share=2	-3.30626
421	0.00240603	NSP12	Share=2	-2.6187
422	0.000367216	NSP12	Share=2	-3.43508
423	0.0267114	NSP12	Share=2	-1.5733
424	0.00219306	NSP12	Share>=3	-2.65895
425	0.000879985	NSP12	Share>=3	-3.05552
426	0.00121784	NSP12	Share>=3	-2.91441
427	0.00033931	NSP12	Share>=3	-3.4694
428	0.0003083	NSP12	Share>=3	-3.51103
429	0.000485458	NSP12	Share>=3	-3.31385
430	0.00122839	NSP12	Share>=3	-2.91067
431	0.000738591	NSP12	Share>=3	-3.1316
432	0.000373798	NSP12	Share>=3	-3.42736
433	0.000909309	NSP12	Share>=3	-3.04129
434	0.00570893	NSP12	Share>=3	-2.24345
435	0.00280758	NSP12	Share>=3	-2.55167
436	0.00208243	NSP12	Share=2	-2.68143
437	0.000366146	NSP12	Share>=3	-3.43635
438	0.000571529	NSP12	Share>=3	-3.24296
439	0.00185565	NSP12	Share>=3	-2.7315
440	0.000347462	NSP12	Share>=3	-3.45909
441	0.000389527	NSP12	Share>=3	-3.40946
442	0.000425677	NSP12	Share>=3	-3.37092
443	0.00998107	NSP12	Share>=3	-2.00082
444	0.00211367	NSP12	Share>=3	-2.67496
445	0.00333069	NSP12	Share>=3	-2.47747
446	0.00111668	NSP12	Share>=3	-2.95207
447	0.000523606	NSP12	Share>=3	-3.281
448	0.000436031	NSP12	Share>=3	-3.36048
449	0.00913262	NSP12	Share>=3	-2.0394
450	0.00147267	NSP12	Share>=3	-2.8319
451	0.00395653	NSP12	Share=2	-2.40269
452	0.000418607	NSP12	Share=2	-3.37819
453	0.000427555	NSP12	Share=2	-3.36901
454	0.00725302	NSP12	Share=2	-2.13948
455	0.000404972	NSP12	Share=2	-3.39258
456	0.00042088	NSP12	Share=2	-3.37584
457	0.0015649	NSP12	Share=2	-2.80551
458	0.000298421	NSP12	Share>=3	-3.52517
459	0.000355948	NSP12	Share>=3	-3.44861
460	0.000548615	NSP12	Share>=3	-3.26073
461	0.00555416	NSP12	Share>=3	-2.25538
462	0.000281726	NSP12	Share>=3	-3.55017
463	0.0231514	NSP12	Share>=3	-1.63542
464	0.00220039	NSP12	Share>=3	-2.6575
465	0.000515889	NSP12	Share>=3	-3.28744
466	0.00635587	NSP12	Share>=3	-2.19683
467	0.000518342	NSP12	Share=2	-3.28538
468	0.000397864	NSP12	Share=2	-3.40027
469	0.00133698	NSP12	Share=2	-2.87387
470	0.00033026	NSP12	Share=2	-3.48114
471	0.00177137	NSP12	Share=2	-2.75169
472	0.00755364	NSP12	Share=2	-2.12184
473	0.0102056	NSP12	Share=2	-1.99116
474	0.000511396	NSP12	Share=2	-3.29124
475	0.0007458	NSP12	Share=2	-3.12738
476	0.000666012	NSP12	Share=2	-3.17652
477	0.000938125	NSP12	Share=2	-3.02774
478	0.0155601	NSP12	Share=2	-1.80799
479	0.00173354	NSP12	Share=2	-2.76107
480	0.000435848	NSP12	Share=2	-3.36067
481	0.022357	NSP12	Share=2	-1.65059
482	0.0013792	NSP12	Share=2	-2.86037
483	0.000332843	NSP12	Share=2	-3.47776
484	0.00139461	NSP12	Share=2	-2.85555
485	0.000414656	NSP12	Share=2	-3.38231
486	0.000449715	NSP12	Share=2	-3.34706
487	0.000423511	NSP12	Share=2	-3.37314
488	0.00268198	NSP12	Share=2	-2.57154
489	0.00115113	NSP12	Share=2	-2.93888
490	0.000482951	NSP12	Share=2	-3.3161
491	0.00212629	NSP12	Share=2	-2.67238
492	0.00147365	NSP12	Share=2	-2.83161
493	0.000404117	NSP12	Share=2	-3.39349
494	0.00231198	NSP12	Share=2	-2.63602
495	0.00214681	NSP12	Share>=3	-2.66821
496	0.000745761	NSP12	Share>=3	-3.1274
497	0.000652571	NSP12	Share>=3	-3.18537
498	0.000298592	NSP12	Share>=3	-3.52492
499	0.00117918	NSP12	Share>=3	-2.92842
500	0.000315383	NSP12	Share>=3	-3.50116
501	0.00036125	NSP12	Share>=3	-3.44219
502	0.000527074	NSP12	Share>=3	-3.27813
503	0.000646261	NSP12	Share>=3	-3.18959
504	0.000361798	NSP12	Share=2	-3.44153
505	0.000311096	NSP12	Share=2	-3.50711
506	0.000502389	NSP12	Share=2	-3.29896
507	0.00218544	NSP12	Share=2	-2.66046
508	0.000644854	NSP12	Share=2	-3.19054
509	0.00088786	NSP12	Share=2	-3.05166
510	0.000310884	NSP12	Share=2	-3.5074
511	0.000437759	NSP12	Share=2	-3.35876
512	0.000537651	NSP12	Share=2	-3.2695
513	0.000272391	NSP12	Share=2	-3.56481
514	0.00340859	NSP12	Share=2	-2.46742
515	0.000443018	NSP12	Share=2	-3.35358
516	0.000315642	NSP12	Share=2	-3.5008
517	0.00104106	NSP12	Share=2	-2.98252
518	0.000341131	NSP12	Share=2	-3.46708
519	0.00129773	NSP12	Share=2	-2.88682
520	0.00505591	NSP12	Share=2	-2.2962
521	0.0101356	NSP12	Share=2	-1.99415
522	0.00479284	NSP12	Share=2	-2.31941
523	0.00467512	NSP12	Share=2	-2.33021
524	0.000542434	NSP12	Share=2	-3.26565
525	0.00125952	NSP12	Share=2	-2.89979
526	0.00938768	NSP12	Share=2	-2.02744
527	0.00138801	NSP12	Share=2	-2.85761
528	0.000289789	NSP12	Share=2	-3.53792
529	0.0315717	NSP12	Share=2	-1.5007
530	0.000891009	NSP12	Share=2	-3.05012
531	0.000518436	NSP12	Share>=3	-3.28531
532	0.000332256	NSP12	Share>=3	-3.47853
533	0.00339561	NSP12	Share>=3	-2.46908
534	0.000294361	NSP12	Share>=3	-3.53112
535	0.000578351	NSP12	Share>=3	-3.23781
536	0.00577075	NSP12	Share>=3	-2.23877
537	0.00322737	NSP12	Share>=3	-2.49115
538	0.000469399	NSP12	Share>=3	-3.32846
539	0.00127851	NSP12	Share=2	-2.8933
540	0.000407976	NSP12	Share>=3	-3.38937
541	0.000542046	NSP12	Share>=3	-3.26596
542	0.000565981	NSP12	Share>=3	-3.2472
543	0.000513248	NSP12	Share>=3	-3.28967
544	0.000539363	NSP12	Share>=3	-3.26812
545	0.000404084	NSP12	Share>=3	-3.39353
546	0.000726696	NSP12	Share>=3	-3.13865
547	0.000946303	NSP12	Share>=3	-3.02397
548	0.00207847	NSP12	Share>=3	-2.68226
549	0.001082	NSP12	Share>=3	-2.96577
550	0.00088726	NSP12	Share>=3	-3.05195
551	0.000388413	NSP12	Share>=3	-3.41071
552	0.000491478	NSP12	Share>=3	-3.3085
553	0.000423641	NSP12	Share>=3	-3.373
554	0.00371902	NSP12	Share>=3	-2.42957
555	0.000393593	NSP12	Share>=3	-3.40495
556	0.000499198	NSP12	Share>=3	-3.30173
557	0.00120865	NSP12	Share>=3	-2.9177
558	0.000666828	NSP12	Share>=3	-3.17599
559	0.000413194	NSP12	Share>=3	-3.38385
560	0.000404868	NSP12	Share>=3	-3.39269
561	0.000414516	NSP12	Share>=3	-3.38246
562	0.00242736	NSP12	Share>=3	-2.61487
563	0.000526788	NSP12	Share=2	-3.27836
564	0.000476904	NSP12	Share=2	-3.32157
565	0.000339267	NSP12	Share=2	-3.46946
566	0.00150921	NSP12	Share=2	-2.82125
567	0.000445306	NSP12	Share=2	-3.35134
568	0.000354104	NSP12	Share=2	-3.45087
569	0.000492377	NSP12	Share=2	-3.3077
570	0.000675054	NSP12	Share=2	-3.17066
571	0.000390835	NSP12	Share=2	-3.40801
572	0.00139898	NSP12	Share=2	-2.85419
573	0.000574885	NSP12	Share=2	-3.24042
574	0.000605614	NSP12	Share=2	-3.2178
575	0.000562975	NSP12	Share=2	-3.24951
576	0.000503946	NSP12	Share>=3	-3.29762
577	0.000645565	NSP12	Share>=3	-3.19006
578	0.000536525	NSP12	Share>=3	-3.27041
579	0.00118446	NSP12	Share>=3	-2.92648
580	0.000677558	NSP12	Share>=3	-3.16905
581	0.00693989	NSP12	Share>=3	-2.15865
582	0.00128633	NSP12	Share>=3	-2.89065
583	0.00454824	NSP12	Share>=3	-2.34216
584	0.000871498	NSP12	Share>=3	-3.05973
585	0.00865804	NSP12	Share=2	-2.06258
586	0.00181353	NSP12	Share=2	-2.74147
587	0.0015516	NSP12	Share=2	-2.80922
588	0.00263827	NSP12	Share=2	-2.57868
589	0.000559667	NSP12	Share=2	-3.25207
590	0.000337515	NSP12	Share=2	-3.47171
591	0.00371875	NSP12	Share=2	-2.4296
592	0.000800087	NSP12	Share=2	-3.09686
593	0.000372454	NSP12	Share=2	-3.42893
594	0.000993048	NSP12	Share=2	-3.00303
595	0.000497996	NSP12	Share=2	-3.30277
596	0.00149459	NSP12	Share=2	-2.82548
597	0.00142362	NSP12	Share=2	-2.8466
598	0.000324184	NSP12	Share=2	-3.48921
599	0.00134174	NSP12	Share=2	-2.87233
600	0.00123973	NSP12	Share=2	-2.90667
601	0.0192588	NSP12	Share=2	-1.71537
602	0.000323559	NSP12	Share=2	-3.49005
603	0.00168481	NSP12	Share=2	-2.77345
604	0.00716523	NSP12	Share=2	-2.14477
605	0.0100655	NSP12	Share=2	-1.99716
606	0.0035354	NSP12	Share=2	-2.45156
607	0.00584395	NSP12	Share=2	-2.23329
608	0.00155212	NSP12	Share=2	-2.80907
609	0.00131768	NSP12	Share=2	-2.88019
610	0.00172756	NSP12	Share=2	-2.76257
611	0.00163375	NSP12	Share=2	-2.78681
612	0.000957538	NSP12	Share>=3	-3.01884
613	0.0469326	NSP12	Share>=3	-1.32853
614	0.00688744	NSP12	Share>=3	-2.16194
615	0.00573719	NSP12	Share>=3	-2.2413
616	0.000274462	NSP12	Share>=3	-3.56152
617	0.000418386	NSP12	Share>=3	-3.37842
618	0.000384101	NSP12	Share>=3	-3.41555
619	0.000356005	NSP12	Share>=3	-3.44854
620	0.000419793	NSP12	Share>=3	-3.37696
621	0.000301355	NSP12	Share>=3	-3.52092
622	0.000292309	NSP12	Share>=3	-3.53416
623	0.000409514	NSP12	Share>=3	-3.38773
624	0.000394898	NSP12	Share>=3	-3.40352
625	0.00632874	NSP12	Share>=3	-2.19868
626	0.00115139	NSP12	Share>=3	-2.93878
627	0.000526496	NSP12	Share>=3	-3.27861
628	0.000396196	NSP12	Share>=3	-3.40209
629	0.0150559	NSP12	Share>=3	-1.82229
630	0.00391351	NSP12	Share=2	-2.40743
631	0.00043155	NSP12	Share=2	-3.36497
632	0.00176162	NSP12	Share=2	-2.75409
633	0.00468538	NSP12	Share=2	-2.32926
634	0.000574413	NSP12	Share=2	-3.24078
635	0.000373517	NSP12	Share>=3	-3.42769
636	0.0135254	NSP12	Share>=3	-1.86885
637	0.00228604	NSP12	Share>=3	-2.64092
638	0.011569	NSP12	Share>=3	-1.9367
639	0.00185714	NSP12	Share>=3	-2.73116
640	0.000636841	NSP12	Share>=3	-3.19597
641	0.000577248	NSP12	Share>=3	-3.23864
642	0.000370356	NSP12	Share>=3	-3.43138
643	0.00699059	NSP12	Unique	-2.15549
644	0.0077877	NSP12	Unique	-2.10859
645	0.000263935	NSP12	Unique	-3.5785
646	0.000248992	NSP12	Unique	-3.60382
647	0.0146046	NSP12	Unique	-1.83551
648	0.00237288	NSP12	Share=2	-2.62472
649	0.00200772	NSP12	Share=2	-2.6973
650	0.00139831	NSP12	Share=2	-2.8544
651	0.00203748	NSP12	Share>=3	-2.69091
652	0.000595221	NSP12	Share>=3	-3.22532
653	0.00048406	NSP12	Share>=3	-3.3151
654	0.000409476	NSP12	Share>=3	-3.38777
655	0.000211675	NSP12	Share>=3	-3.67433
656	0.0189488	NSP12	Share>=3	-1.72242
657	0.000344973	NSP12	Share>=3	-3.46221
658	0.000381047	NSP12	Share>=3	-3.41902
659	0.000170826	NSP12	Share>=3	-3.76745
660	0.00141774	NSP12	Share>=3	-2.8484
661	0.000286305	NSP12	Share>=3	-3.54317
662	0.000262617	NSP12	Share>=3	-3.58068
663	0.00049774	NSP12	Share>=3	-3.303
664	0.000415179	NSP12	Share>=3	-3.38177
665	0.000522066	NSP12	Share>=3	-3.28227
666	0.017196	NSP12	Share=2	-1.76457
667	0.00455658	NSP12	Share=2	-2.34136
668	0.00418227	NSP12	Share=2	-2.37859
669	0.000288038	NSP12	Share=2	-3.54055
670	0.00196998	NSP12	Share=2	-2.70554
671	0.990641	NSP12	Share=2	-0.00408385
672	0.000773014	NSP12	Share=2	-3.11181
673	0.000613512	NSP12	Share=2	-3.21218
674	0.000464158	NSP12	Share>=3	-3.33333
675	0.00318663	NSP12	Share>=3	-2.49667
676	0.000269659	NSP12	Share>=3	-3.56918
677	0.000619657	NSP12	Share>=3	-3.20785
678	0.000484975	NSP12	Share>=3	-3.31428
679	0.000360133	NSP12	Share>=3	-3.44354
680	0.000507751	NSP12	Share>=3	-3.29435
681	0.000448737	NSP12	Share>=3	-3.34801
682	0.000464334	NSP12	Share>=3	-3.33317
683	0.000517928	NSP12	Share>=3	-3.28573
684	0.000484038	NSP12	Share>=3	-3.31512
685	0.000939316	NSP12	Share>=3	-3.02719
686	0.000399908	NSP12	Share>=3	-3.39804
687	0.000317789	NSP12	Share>=3	-3.49786
688	0.000450047	NSP12	Share>=3	-3.34674
689	0.000634763	NSP12	Share>=3	-3.19739
690	0.000493281	NSP12	Share>=3	-3.30691
691	0.000377647	NSP12	Share>=3	-3.42291
692	0.000427972	NSP12	Share>=3	-3.36858
693	0.000827585	NSP12	Share>=3	-3.08219
694	0.194693	NSP12	Share>=3	-0.710649
695	0.000402844	NSP12	Share>=3	-3.39486
696	0.000859428	NSP12	Share>=3	-3.06579
697	0.00635343	NSP12	Share>=3	-2.19699
698	0.000423334	NSP12	Share>=3	-3.37332
699	0.00614372	NSP12	Share>=3	-2.21157
700	0.00446802	NSP12	Share>=3	-2.34989
701	0.00056557	NSP12	Share>=3	-3.24751
702	0.00186127	NSP12	Share>=3	-2.73019
703	0.000648737	NSP12	Share>=3	-3.18793
704	0.0018384	NSP12	Share>=3	-2.73556
705	0.0026826	NSP12	Share=2	-2.57144
706	0.0017884	NSP12	Share=2	-2.74754
707	0.000963127	NSP12	Share=2	-3.01632
708	0.00057674	NSP12	Share=2	-3.23902
709	0.000776994	NSP12	Share=2	-3.10958
710	0.0255208	NSP12	Share=2	-1.59311
711	0.00176993	NSP12	Share=2	-2.75204
712	0.000817538	NSP12	Share=2	-3.08749
713	0.000615423	NSP12	Share=2	-3.21083
714	0.000681488	NSP12	Share=2	-3.16654
715	0.00207917	NSP12	Share=2	-2.68211
716	0.00468029	NSP12	Share=2	-2.32973
717	0.00346036	NSP12	Share=2	-2.46088
718	0.00668227	NSP12	Share=2	-2.17508
719	0.0134342	NSP12	Share=2	-1.87179
720	0.0402633	NSP12	Share=2	-1.39509
721	0.00307545	NSP12	Share=2	-2.51209
722	0.00198215	NSP12	Share=2	-2.70286
723	0.000557253	NSP12	Share=2	-3.25395
724	0.000791252	NSP12	Share=2	-3.10168
725	0.00370032	NSP12	Share=2	-2.43176
726	0.00125147	NSP12	Share=2	-2.90258
[truncated: 7,706 more rows]

## Sheet: Fig2D-E,S4B-D
% CD8- 41BB+	% CD8+ 41BB+	Donor	Group	Type
11.2	3.71	H2	Mix	unexposed
12.7	5.59	H2	NC	unexposed
20.8	1.36	H3	Mix	unexposed
21.7	1.4	H3	NC	unexposed
10.5	2.17	H5	Mix	unexposed
9.53	2.31	H5	NC	unexposed
10	2.63	H6	Mix	unexposed
9.15	3.55	H6	NC	unexposed
9.32	1.1	H7	Mix	unexposed
16.5	1.52	H7	NC	unexposed
2.28	0.68	H10	Mix	unexposed
3.16	1.53	H10	NC	unexposed
3.45	3.26	H12	Mix	unexposed
3.92	3.53	H12	NC	unexposed
4.19	1.26	H15	Mix	unexposed
2.69	0.68	H15	NC	unexposed
2.56	0.24	H16	Mix	unexposed
2.83	0.9	H16	NC	unexposed
2.12	0.43	H18	Mix	unexposed
2.27	0.41	H18	NC	unexposed
3.6	1.8	H19	Mix	unexposed
1.12	1.34	H19	NC	unexposed
3.84	1.69	H23	Mix	unexposed
4.77	1.19	H23	NC	unexposed
11.7	0.74	H11	Mix	unexposed
15.1	1.13	H11	NC	unexposed
10.6	1.1	V2	Mix	recovered
18.3	1.81	V2	NC	recovered
8.1	7.04	V3	Mix	recovered
8.32	2.11	V3	NC	recovered
12	0.71	V4	Mix	recovered
11.3	0.78	V4	NC	recovered
9.81	5.5	V6	Mix	recovered
4.92	2.39	V6	NC	recovered
12.5	8.73	V7	Mix	recovered
9.84	1.79	V7	NC	recovered
8.36	0.53	V8	Mix	recovered
6.52	0.57	V8	NC	recovered
3.36	3.98	V13	Mix	recovered
3.11	1	V13	NC	recovered
3.69	8.57	V14	Mix	recovered
6.04	2.33	V14	NC	recovered
8.15	5.77	V15	Mix	recovered
3.1	0.32	V15	NC	recovered
3.75	2.93	V16	Mix	recovered
1.78	1.23	V16	NC	recovered
4.47	1.59	V17	Mix	recovered
4.65	0.88	V17	NC	recovered
1.24	0.36	V18	Mix	recovered
1.5	0.58	V18	NC	recovered
4.68	7.23	V20	Mix	recovered
1.82	0.61	V20	NC	recovered
6.11	2.47	V21	Mix	recovered
7.03	3.3	V21	NC	recovered
3.43	3.54	V22	Mix	recovered
9.34	3.93	V22	NC	recovered
11.2	12.1	V1	Mix	recovered
10.4	1.74	V1	NC	recovered
3.73	12.7	V10	Mix	recovered
3.02	5.68	V10	NC	recovered
5.73	4.8	V12	Mix	recovered
5.99	2.44	V12	NC	recovered

## Sheet: Fig2F
Sample	NC-TMG1	TMG-TMG1
V2	212	98
V18	5	3
V21	18	8
V22	52	43
V4	100	127
V8	125	86
V17	42	126
V12	2	1
V10	108	102
V6	217	134
V16	4	1
V3	174	148
V14	33	58
V13	4	8
V7	133	201
V1	86	59
V20	2	14
V15	3	4

## Sheet: Fig2G
Sample	NC-TMG2/3-rep1	NC-TMG2/3-rep2	NC-TMG2/3-rep3	NC-TMG2/3-rep4	NC-TMG2/3-mean	TMG-TMG2/3-rep1	TMG-TMG2/3-rep2	TMG-TMG2/3-rep3	TMG-TMG2/3-rep4	TMG-TMG2/3-mean
V2	210	185			197.5	118	85			101.5
V18	5	4			4.5	7	6			6.5
V21	12	11			11.5	6	7			6.5
V22	32	36			34	35	37			36
V4	82	99			90.5	103	100			101.5
V8	128				128	72				72
V17	46	37			41.5	112	102			107
V12	1	2			1.5	96	94			95
V10	96	90			93	113	110			111.5
V6	235	222	185		214	148	145	118		137
V16	5	2			3.5	32	27			29.5
V3	192	187			189.5	236	225			230.5
V14	19	22			20.5	60	53			56.5
V13	2	3			2.5	49	42			45.5
V7	168	163			165.5	244	217			230.5
V1	66	102	68	104	85	302	280	282	307	292.75
V20	5	0			2.5	50	48			49
V15	4	1			2.5	130	135			132.5

## Sheet: Fig3
Plots in Figure 3 and Fig. S5A-D were derived from data deposited in OMIX database with OMIX001069.
Please see https://ngdc.cncb.ac.cn/omix/release/OMIX001069

## Sheet: Fig4A
Donor	ATEGALNTPK	AYKTFPPTEPKK	QQQQGQTVTK	no activation	non-specific activation
V7	1	2		1
V10		1		2	1
V13	1	5		2
V14	1			4
V15		7
V16 or V17	1	2		3
V20	1	4	1	3	1
NC1				1
NC2				1

## Sheet: Fig4B
	AYKTFPPTEPKK	ATEGALNTPK	QQQQGQTVTK
B.1.640	0.995025	1	1
Theta	0.9968	0.9984	0.9968
Zeta	0.997155	0.998755	0.998755
Kappa	0.997538	0.996184	0.998277
Eta	0.997704	0.998579	0.998032
Lambda	0.737871	0.996654	0.998118
Mu	0.997927	0.999033	0.991017
Beta	0.925168	0.997172	0.999196
Iota	0.997357	0.997076	0.996398
Epsilon	0.997675	0.99846	0.998989
Omicron	0.999713	0.99931	0.999767
Gamma	0.998812	0.996854	0.999347
Alpha	0.997523	0.992684	0.99799
Delta	0.996208	0.995835	0.998538

## Sheet: Fig4C
# For detailed TCR information, see Data File S4-TCR.xlsx
	P_value	P_value_star
TRBV4-1	0.167802	ns
TRBV19	0.297982	ns
TRBV3-1	0.134178	ns
TRBV10-3	0.0463309	*
TRBV7-9	0.529966	ns
TRBV18	0.372874	ns
TRBV6-6	0.276095	ns
TRBV27	0.591981	ns
TRBV7-8	0.301543	ns
TRBV5-5	0.167438	ns
TRBV15	0.268211	ns
TRBV7-6	0.239557	ns
TRBV6-2	0.322097	ns
TRBV6-5	0.510891	ns
TRBV7-3	0.260646	ns
TRBV11-2	0.458442	ns
TRBV12-5	0.0951616	ns
TRBJ2-1	0.0224983	*
TRBJ1-5	0.114636	ns
TRBJ2-3	0.423129	ns
TRBJ1-2	0.521111	ns
TRBJ2-2	0.475019	ns
TRBJ1-3	0.421285	ns
TRBJ1-6	0.496104	ns
TRBJ2-5	0.857003	ns
TRAV29/DV5	0.000585708	***
TRAV19	0.0084988	**
TRAV5	0.0742413	ns
TRAV38-2/DV8	0.398151	ns
TRAV8-1	0.335349	ns
TRAV6	0.272081	ns
TRAV24	0.308184	ns
TRAV13-1	0.641186	ns
TRAV3	0.476905	ns
TRAV22	0.274718	ns
TRAV8-6	0.340979	ns
TRAV12-1	0.529785	ns
TRAJ30	8.42224e-05	****
TRAJ49	0.041169	*
TRAJ33	0.367205	ns
TRAJ48	0.106125	ns
TRAJ43	0.454608	ns
TRAJ12	0.313617	ns
TRAJ45	0.520996	ns
TRAJ47	0.302288	ns
TRAJ11	0.26144	ns
TRAJ15	0.327634	ns
TRAJ20	0.492119	ns
TRAJ5	0.259652	ns
TRAJ29	0.35564	ns

[truncated: 11 more sheets: Fig4D-F,S5E-F, Fig4G, Fig4H, Fig5A, Fig5B, Fig5C, Fig5D, Fig5E, Fig5F, S1A, S5G]
